# Supplementary material for: Interventions and assessment tools addressing key concepts people need to know to appraise claims about treatment effects: a systematic mapping review
Source: Syst Rev. 2016 Dec 29;5:215. doi: 10.1186/s13643-016-0389-z (PMC5200965; doi:10.1186/s13643-016-0389-z)
Supplement: Additional file 3: — Overview of all included studies. (XLSX 133 kb) [file 13643_2016_389_MOESM3_ESM.xlsx]

## Sheet: Overview all included
Study id (author and year)	Study type	Study design	Type of intervention	Participants	Instrument with concept	Outcomes and other variables measured					Concepts in interventions																														Concepts in instruments
						Behaviour (intended or actual)	Attitudes and beliefs	Knowledge and skills	Health (inlcuding mental health and quality of life)	Cost, use of services and other resources	1.3 A treatment outcome may be associated with a treatment, but not caused by the treatment	1.2 Personal experiences or anecdotes (stories) are an unreliable basis for assessing the effects of most treatments	1.10 Hope or fear can lead to unrealistic expectations about the effects of treatments	1.4 Widely used treatments or treatments that have been used for a long time are not necessarily beneficial or safe	1.5 New, brand-named, or more expensive treatments may not be better than available alternatives	1.8 Increasing the amount of a treatment does not necessarily increase the benefits of a treatment and may cause harm	1.11 Beliefs about how treatments work are not reliable predictors of the actual effects of treatments	1.6 Opinions of experts or authorities do not alone provide a reliable basis for deciding on the benefits and harms of treatments	1.7 Conflicting interests may result in misleading claims about the effects of treatments	1.12 Large, dramatic effects of treatments are rare	2.1 Evaluating the effects of treatments requires appropriate comparisons	2.2 Apart from the treatments being compared, the comparison groups need to be similar	2.3 People’s experiences should be counted in the group to which they were allocated	2.4 People in the groups being compared need to be cared for similarly (apart from the treatments being compared)	2.5 f possible, people should not know which of the treatments being compared they are receiving	2.6 Outcomes should be measured in the same way (fairly) in the treatment groups being compared	2.7 It is important to measure outcomes in everyone who was included in the treatment comparison groups	3.1 Small studies in which few outcome events occur are usually not informative and the results may be misleading	3.2 The use of p-values to indicate the probability of something having occurred by chance may be misleading; confidence intervals are more informative	3.3 Saying that a difference is statistically significant or that it is not statistically significant can be misleading	4.1 The results of single comparisons of treatments can be misleading	4.2 Reviews of treatment comparisons that do not use systematic methods can be misleading	4.3 Well done systematic reviews often reveal a lack of relevant evidence, but they provide the best basis for making judgements about the certainty of the evidence	5.1 Treatments usually have beneficial and harmful effects	5.2 Relative effects of treatments alone can be misleading	5.3 Average differences between treatments can be misleading	6.1 Fair comparisons of treatments should measure outcomes that are important	6.2 Fair comparisons of treatments in animals or highly selected groups of people may not be relevant	6.3 The treatments evaluated in fair comparisons may not be relevant or applicable	6.4 Results for a selected group of people within fair comparisons can be misleading	1.3 A treatment outcome may be associated with a treatment, but not caused by the treatment	1.2 Personal experiences or anecdotes (stories) are an unreliable basis for assessing the effects of most treatments	1.10 Hope or fear can lead to unrealistic expectations about the effects of treatments	1.4 Widely used treatments or treatments that have been used for a long time are not necessarily beneficial or safe	1.5 New, brand-named, or more expensive treatments may not be better than available alternatives	1.8 Increasing the amount of a treatment does not necessarily increase the benefits of a treatment and may cause harm	1.11 Beliefs about how treatments work are not reliable predictors of the actual effects of treatments	1.6 Opinions of experts or authorities do not alone provide a reliable basis for deciding on the benefits and harms of treatments	1.7 Conflicting interests may result in misleading claims about the effects of treatments
Akl 2004	Evaluation	Controlled trial	EBM and CA	Health professionals	EBM knowledge: the Berlin EBM Questionnaire in English. Developed in German to measure deep learning (ability to apply concepts in new situations) rather than superficial learning (ability to reproduce facts). The instrument consists of two sets (set A and set B) of 15 questions, each with similar content and comparable levels of difficulty. Correct answers score one point, incorrect answers, zer…		1	1													1	1									1
Awonuga 2000	Evaluation	Before-and- after	EBM and CA	Health professionals	Knowledge: subjective and objective instrument based on the Oxford critical appraisal program. Knowledge and practice of critical appraisal (including reading of literature per week): questionnaire including 20 questions on ebm, assessment of study design, evaluation of bias, statistical tests/ principles, assessment of general value and application of evidence to practice, instrument not otherwi…		1	1													1	1									1
Badgett 2001	Evaluation	Randomised trial	EBM and CA	Health professionals	0	1	1														1	1									1
Barnett 2000	Evaluation	Before-and- after	EBM and CA	Health professionals	0	1		1													1	1		1	1	1
Baum 2003	Evaluation	Before-and- after	EBM and CA	Health professionals	0		1	1													1	1
Bazarian 1999	Evaluation	Controlled before and after	EBM and CA	Health professionals	Critical appraisal skills and intention to treat: practical critical appraisal task. Scored by a member of the faculty. The study had 17 identified flaws including appropriate control group, randomization, reporting of benefits and risks and blinding. Participants were also asked to decide if they based on the paper would commence treatment	1	1	1													1	1		1	1	1								1
Bennett 1987	Evaluation	Randomised trial	EBM and CA	Health professionals	0			1													1	1								1				1			1
Bergus 2005	Evaluation	Before-and- after	EBM and CA	Health professionals	Quality of formulated questions (PICO): scored by researchers as having a quality of 0 to 2	1		1													1
Berner 2002	Evaluation	Controlled trial	EBM and CA	Health professionals	Finding relevant evidence in response to clinical scenario, evaluation of website and treatment recommendation: measured through a practical task of finding relevant evidence in response to clinical scenario: search process and search outcome (RCT) was evaluated using a form. Participants were rewarded points per task.	1		1													1	1
Booth 2003	Evaluation	Before-and- after	EBM and CA	Health professionals	0		1														1	1									1
Boruff 2011	Evaluation	Cross-sectional	EBM and CA	Health professionals	Search competency: search assignment including designing a search strategy and finding relevant papers using PICO. Not further described.			1													1
Bradley 2002	Evaluation	Randomised trial	EBM and CA	Health professionals	0		1	1													1
Bradley 2005	Evaluation	Randomised trial	EBM and CA	Health professionals	0		1	1													1	1
Burls 1997	Evaluation	Before-and- after	EBM and CA	Others- decision makers	Knowledge of terms related to critical appraisal: self assessed knowledge of terms (rated on a scale from 1 to 5). Instrument developed for the study.		1	1													1	1									1	1	1	1			1	1	1
Burrows 1999	Evaluation	Before-and- after	EBM and CA	Health professionals	Search competency: quality of search strategy: use of Boolean search strategy, relevant mesh words and study designs (publication types, such as clinical trial, randomized controlled trial, multicenter study, meta-analysis, guideline, and practice guideline. Text words appropriate for therapy trials included the following truncated terms: "random,""double" and "blind," "mask," "placebo," "control…			1													1	1		1	1	1					1
Cabell 2001	Evaluation	Randomised trial	EBM and CA	Health professionals	Search strategy: tool developed for the study including search terms, definition of PICO. Questions was scored yes/ no if criteria was fulfilled.	1	1	1													1
Cartwright 2002	Evaluation	Before-and- after	EBM and CA	Health professionals	EBM knowledge: self-assessment of knowledge or comfort with 20 different informatics skills. Each skill was rated on a six-point Likert scale, with 1 being ‘‘not at all knowledgeable or comfortable’’ and 6 being ‘‘a great deal of knowledge or comfort.’’ The items included use of software such as word processing and spreadsheets, Internet skills such as searching and downloading, and skills necess…	1		1																							1
CASP 1999	Evaluation	Before-and- after	EBM and CA	Others- decision makers	Knowledge of terms related to critical appraisal: self assessed knowledge of terms (rated on a scale from 1 to 5). Instrument developed for the study.		1	1													1	1									1	1	1	1			1	1	1
Cayley 2005	Evaluation	Cross-sectional	EBM and CA	Health professionals	0		1	1													1	1												1
Chang 2013	Evaluation	Controlled before and after	EBM and CA	Health professionals	Knowledge in critical appraisal and perceived confidence in EBM: scale consisted of 8 multiple-choice questions, such as “Please arrange the levels of evidence of the results of ‘treatment’ studies from high to low”; and 12 true-or-false questions, including confidence intervals, the number needed to treat.The confidence scale consisted of 27 statements, such as “Is the research literature random…		1	1													1										1	1
Cheng 2003	Evaluation	Randomised trial	EBM and CA	Health professionals	Awareness of best evidence: questionnaire likert scales, not further described Knowledge: measured as problem formulations (PICO) and sources of evidence, not further described other than that multiple-choice questions were used																1										1
Clarkson 2008	Evaluation	Randomised trial	EBM and CA	Health professionals	0	1				1											1	1
Connor 2003	Evaluation	Randomised trial	EBM and CA	Health professionals	Knowledge and use of medical literature: multiple-choice questions relating to scenarios, including sources used and types of literature acquired to answering the clinical scenario. Probably developed for the study.	1		1																							1
Cramer 2001	Evaluation	Before-and- after	EBM and CA	Health professionals	0			1													1	1
Crites 2004	Evaluation	Before-and- after	EBM and CA	Health professionals	Knowledge of EBM: test designed for the study with 10 multiple-choice items- The 10 items covered a broad range of EBM concepts including definition and purpose of EBM, statistical concepts, study designs, applied statistics, bias and application of the evidence. Instrument developed for the study. EBM skills: self assessment of own skills on whether they felt confident in five EBM skills (questi…		1	1													1	1
Dickersin 2001	Evaluation	Randomised trial	EBM and CA	Patients (consumers) adults	Critical appraisal skill: structured questionnaire including a patient scenario where the respondent were encouraged to ask three questions, these were coded as critical appraisal based or not (reported as number of respondents asking the question) Furhermore the respondents were asked if they could explain 20 concepts from the course to a friend, reported a % yes/ no. Understanding of epidemiolo…		1	1													1	1												1
Dinkevich 2006	Evaluation	Before-and- after	EBM and CA	Health professionals	Knowledge: adaption of Fresno test (Ramos 2003)(excluded diagnosis and prevention) nine questions following a clinical scenario (problem formulation, finding the evidence, critical appraisal, measuring the difference between groups for therapy articles). The Fresno test begins with the presentation of two scenarios that suggest clinical uncertainty. Short answer questions about the clinical scena…																1	1		1	1	1	1	1	1	1	1			1			1	1	1
Dobbins 2009	Evaluation	Randomised trial	EBM and CA	Others- decision makers	Attitudes, use and self-assessed ease of use of systematic reviews. All measured using a questionnaire based on previous studies (including Ciliska 1999)	1	1	1																							1
Dorsch 1990	Evaluation	Cross-sectional	EBM and CA	Health professionals	0		1	1													1	1		1	1	1				1				1
Dorsch 2004	Evaluation	Before-and- after	EBM and CA	Health professionals	EBP skills: self-perceived skills in general towards EBP, evaluated on likert scales- 2.1, 2.2, 3.1 concepts Types of resources used to answer clinical questions: frequency and type of source (including reviews) concept 4.1 All evaluated using one questionnaire- the pre clerkship survey.			1													1	1									1
Dorsch 2006	Evaluation	Cross-sectional	EBM and CA	Health professionals	EBM skills: the student graduate questionnaire developed for the study and the program director questionnaire. Evaluates use and self-assessed EBM skills using likert scales, open ended questions and yes/ no formats.	1		1													1	1
Epling 2002	Evaluation	Before-and- after	EBM and CA	Health professionals	0	1	1	1													1
Fowkes 1984	Evaluation	Randomised trial	EBM and CA	Health professionals	Knowledge of epidemiology: questionnaire, not further described, subjective evaluation of own ability, likert scale		1	1													1	1								1
Fox 1999	Evaluation	Cross-sectional	EBM and CA	Health professionals	Knowledge and use of medical literature: interviews and questionnaire about perception of own EBP knowledge (including critical appraisal) and sources of literature (scored on a likert scale and open ended questions). Not further described.	1	1	1													1	1
Frasca 1992	Evaluation	Controlled trial	EBM and CA	Health professionals	Search: time taken, self-report by questionnaire rated on a seven-point likert scale Frequency critically appraising a journal article: time taken, self-report by questionnaire rated on a five-point likert scale Information literacy and critical appraisal: measured by 20-questions relating to a practical situation medical knowledge: test items by national board of medical examiners, not further d…	1		1													1	1								1	1						1
Fritsche 2002	Evaluation	Before-and- after	EBM and CA	Health professionals	EBM knowledge: the Berlin EBM Questionnaire in English. Developed in German to measure deep learning (ability to apply concepts in new situations) rather than superficial learning (ability to reproduce facts). The instrument consists of two sets (set A and set B) of 15 questions, each with similar content and comparable levels of difficulty. Correct answers score one point, incorrect answers, zer…			1													1	1
Fu 1999	Evaluation	Controlled trial	EBM and CA	Health professionals	0		1	1													1
Gehlback 1980	Evaluation	Cross-sectional	EBM and CA	Health professionals	Knowledge: 7-item multiple-choice questionnaire using examples from articles, including questions about misconceptions about statistical significance, and how to calculate sensitivity and specificity of diagnostic tests. Scored as % overall correct. Instrument designed for the study.		1	1													1	1								1				1
Ghali 2000	Evaluation	Controlled trial	EBM and CA	Health professionals	0	1	1	1																							1
Grad 2001	Evaluation	Before-and- after	EBM and CA	Health professionals	Skills in EBP: self-reported questionnaire, using 5-point likert-scales, with 1 being low interest and 5 being high interest (five items) including questions about problem formulation, critical appraisal and literature search). Instrument developed for the study.		1	1													1	1									1
Green 1997	Evaluation	Controlled trial	EBM and CA	Health professionals	0	1	1	1													1	1									1
Green 2007	Evaluation	Cross-sectional	EBM and CA	Health professionals	0	1		1													1	1
Gruppen 2005	Evaluation	Cross-sectional	EBM and CA	Health professionals	0	1															1	1									1
Harewood 2009	Evaluation	Before-and- after	EBM and CA	Health professionals	Critical appraisal skills: through practical task using a three point list grading the level of evidence based on study designs.			1													1	1
Hatmi 2010	Evaluation	Randomised trial	EBM and CA	Health professionals	Competency in EBM: the Fresno tool developed as part of the study, using clinical scenarios and open-ended questions related to the five EBM steps. The Fresno test require the candidate to formulate a focused question, identify the most appropriate research design for answering the question, show knowledge of electronic database searching, identify issues important for determiningthe relevance an…	1	1	1													1	1									1
Heller 1984	Evaluation	Cross-sectional	EBM and CA	Health professionals	0		1														1													1
Hunt 2002	Evaluation	Before-and- after	EBM and CA	Health professionals	EBM knowledge and skills: take home assignment- open ended questions on finding, applying and assessing evidence. Probably developed for the study			1													1	1									1	1		1						1
Ibbotson 1998	Evaluation	Before-and- after	EBM and CA	Health professionals	Understanding of evidence: the Clinical effectiveness questionnaire (CEQ), containing 30 items across 3 sections; section 1 relates to views of clinical effectiveness, section 2 relates to self-assessed ability to understand evidence of effectives, and section 3 on professional characteristics of the respondent.		1	1													1	1									1
Ilic 2012	Evaluation	Randomised trial	EBM and CA	Health professionals	Competency in EBM: the Fresno tool developed as part of the study, using clinical scenarios and open-ended questions related to the five EBM steps. The Fresno test require the candidate to formulate a focused question, identify the most appropriate research design for answering the question, show knowledge of electronic database searching, identify issues important for determiningthe relevance an…			1													1	1									1
Jones 2011b	Evaluation	Before-and- after	EBM and CA	Health professionals	0		1	1													1	1									1	1
Kellum 2000	Evaluation	Before-and- after	EBM and CA	Health professionals	Critical appraisal competence actual and perceived: open ended or multiple choice items evaluating actual competency, likert scale evaluated perceived competency. Instrument not further described.			1													1	1
Khan 1999	Evaluation	Before-and- after	EBM and CA	Health professionals	Knowledge: subjective and objective instrument based on the Oxford critical appraisal program. Knowledge and practice of critical appraisal (including reading of literature per week): questionnaire including 20 questions on ebm, assessment of study design, evaluation of bias, statistical tests/ principles, assessment of general value and application of evidence to practice, instrument not otherwi…	1		1													1	1									1
Khan 2001	Evaluation	Before-and- after	EBM and CA	Health professionals	Knowledge: subjective and objective instrument based on the Oxford critical appraisal program. Knowledge and practice of critical appraisal (including reading of literature per week): questionnaire including 20 questions on ebm, assessment of study design, evaluation of bias, statistical tests/ principles, assessment of general value and application of evidence to practice, instrument not otherwi…
Kitchens 1989	Evaluation	Controlled trial	EBM and CA	Health professionals	0			1													1	1
Konen 1990	Evaluation	Cross-sectional	EBM and CA	Health professionals	0		1														1
Kronick 2003	Evaluation	Before-and- after	EBM and CA	Health professionals	0	1	1	1																							1
Krueger 2006	Evaluation	Randomised trial	EBM and CA	Health professionals	Critical appraisal skills: multiple-choice examination including articles and excerpts from articles to be reviewed by the participants. Questions on critical analysis were devised relevant to each article or abstract. The test included generalized questions about EBM. In addition, participants were expected to determine study design and know the strengths and weaknesses of each design. They were…			1													1	1									1
Lai 2010	Evaluation	Before-and- after	EBM and CA	Health professionals	0	1	1	1													1	1
Landry 1994	Evaluation	Controlled trial	EBM and CA	Health professionals	Critical appraisal skills and knowledge about basic research design: 10-item questionnaire including questions about study designs and statistics. Rated as % correct including items form the instrument by Riegelman 1989.		1	1													1	1
Linton 2004	Evaluation	Before-and- after	EBM and CA	Health professionals	Knowledge of EBM and EBM resources: questionnaire with 12 multiple choice items and true false items measures general understanding including search for evidence. Instrument probably designed for the study.			1																							1
MacAuley 1996	Evaluation	Cross-sectional	EBM and CA	Health professionals	Critical appraisal: READER method of critical appraisal- agreement across groups in ranking of studies/ quality. A checklist filled out by the participants.
MacAuley 1997	Evaluation	Cross-sectional	EBM and CA	Health professionals	Critical appraisal: READER method of critical appraisal- agreement across groups in ranking of studies/ quality. A checklist filled out by the participants.
MacAuley 1998	Evaluation	Randomised trial	EBM and CA	Health professionals	Critical appraisal: READER method of critical appraisal- agreement across groups in ranking of studies/ quality. A checklist filled out by the participants.	1		1
MacAuley 1999	Evaluation	Randomised trial	EBM and CA	Health professionals	Critical appraisal: READER method of critical appraisal- agreement across groups in ranking of studies/ quality. A checklist filled out by the participants.			1
MacRae 2004	Evaluation	Randomised trial	EBM and CA	Health professionals	EBM examination of residents understanding of three papers: Objective critical appraisal skills, based on test by University of Toronto (MacRae 2004b). EBM examination of understanding of papers. The short answer questions were based on the cards in the book Evidence based medicine; how to practice and teach EBM with 7 - point scales used to address items such as the adequacy of the blinding, or …		1	1													1	1
MacRae 2004b	Evaluation	Cross-sectional	EBM and CA	Health professionals	EBM examination of residents understanding of three papers: Objective critical appraisal skills, based on test by University of Toronto (MacRae 2004b). EBM examination of understanding of papers. The short answer questions were based on the cards in the book Evidence based medicine; how to practice and teach EBM with 7 - point scales used to address items such as the adequacy of the blinding, or …			1
Mascola 2008	Evaluation	Before-and- after	EBM and CA	Health professionals	EBM skills: evaluated using the Dartmouth Evidence-Based Psychiatry Inventory, including clinical vignettes and open ended questions. Includes 7 adapted questions from the Fresno test. Includes questions about shared-decision making.	1	1	1
McCluskey 2005	Evaluation	Before-and- after	EBM and CA	Health professionals	Knowledge of EBM: written questionnaire adapted Fresno Test of competence in evidence-based medicine including clinical scenario. Did not inlcude the more advanced statistical questions of the Fresno test. The questionnaire also captured data on attitudes to evidence-based practice and other knowledge questions	1	1	1													1	1
McLeod 2010	Evaluation	Randomised trial	EBM and CA	Health professionals	EBM examination of residents understanding of three papers: Objective critical appraisal skills, based on test by University of Toronto (MacRae 2004b). EBM examination of understanding of papers. The short answer questions were based on the cards in the book Evidence based medicine; how to practice and teach EBM with 7 - point scales used to address items such as the adequacy of the blinding, or …		1	1
Mills 2002	Evaluation	Controlled trial	EBM and CA	Health professionals	EBM skills: written test which included a study to critique, and a set of questions relating to EBCAM concepts and levels of evidence, including: Formulate a question and develop a search strategy after having been provided with a clinical scenario, Critically appraise a supplied article, Understand EBM concepts. Not further described, probably developed for the study.			1													1	1
Milne 1996	Evaluation	Cross-sectional	EBM and CA	Patients (consumers) adults	0		1	1													1	1									1	1
Moharari 2009	Evaluation	Before-and- after	EBM and CA	Health professionals	Knowledge critical appraisal and statistics, 31 multiple-choice (MCQ) questions, research methodology including MCQs relating to study design and for application of information and statistical, in addition the participants’ competence in critical thinking and appraisal were evaluated by asking them to appraise a single randomized clinical trial (RCT) paper, using the CONSORT checklist, before and…			1													1	1	1	1	1	1	1	1						1
Neville 2000	Evaluation	Randomised trial	EBM and CA	Health professionals	The students were all given a ‘‘pre-appraisal’’ response sheet with the appropriate clinical scenario and were asked to respond on a Likert-type scale whether they agreed or disagreed with the optional management or intervention suggested. This pre-appraisal response sheet served as a baseline of the students’ knowledge of the condition demonstrated by the scenario. The students were then given t…			1													1	1		1	1	1
Nicholson 2007	Evaluation	Before-and- after	EBM and CA	Health professionals	Competency in EBM: the Fresno tool developed by Ramos 2003, using clinical scenarios and open-ended questions related to the five EBM steps. The Fresno test require the candidate to formulate a focused question, identify the most appropriate research design for answering the question, show knowledge of electronic database searching, identify issues important for determiningthe relevance and valid…			1													1	1									1
Richardson 1998	Evaluation	Before-and- after	EBM and CA	Health professionals	0	1	1	1
Riegelman 1986	Evaluation	Before-and- after	EBM and CA	Health professionals	Knowledge of study design and statistics: true-false questions on basic study design and statistics concepts such as the process of random allocation used in controlled trials, rare diseases and prospective study designs, meaning and limitations of testing for statistical significance. Not further described.	1	1	1													1	1
Rosenberg 1995	Evaluation	Randomised trial	EBM and CA	Health professionals	Skills/ understanding: relevance of participants searches were scored by a predefined hierarchy with 4 being best and 0 worst for the highest quality article retrieved (Evidence hierarchy), respondents search strategies were also evaluated based on a score chart assessing text words, mesh, filters etc			1													1	1
Ross 2003	Evaluation	Controlled trial	EBM and CA	Health professionals	EBM knowledge and skills: tape recording and categorization of EBM related terms + 50-item open-book multiple-choice examination based on the workshop’s content. Instrument developed for the study																1	1		1	1	1					1			1
Sanchez-Mendiola 2012	Evaluation	Randomised trial	EBM and CA	Health professionals	0	1	1	1													1	1		1	1	1		1			1	1
Schoenfeld 2000	Evaluation	Randomised trial	EBM and CA	Health professionals	Understanding of trial methodology and screening: understanding of This test included questions about concealment of allocation, relative and absolute risk reduction, use of reference standards in diagnostic test trials, negative and/or positive predictive values, sensitivity and/or specificity and likelihood ratios, differences between incidence and prevalence, calculation of relative risk and a…			1													1	1												1
Shuval 2007	Evaluation	Randomised trial	EBM and CA	Health professionals	Total knowledge of EBM: questionnaire based on the concept of the Fresno test 11 mcq (with a total of 100 points) and two open ended questions (total of 21 points). Included questions based on scenarios for question formulation, Medline skills, interpretation of the results (CI and risk formats), interpretation of screening results (false/ positive negatives). The instrument was developed for the…	1		1													1	1		1	1	1					1				1
Smith 2000	Evaluation	Controlled trial	EBM and CA	Health professionals	Objective EBM skills: test evaluation problem formulation, literature search, understanding quantitative aspects of diagnostic studies, understanding quantitative aspects of published treatment studies (risk reduction etc), and assessment of quality of studies. The test is not further described. Maximum total score was 100%.	1	1	1													1	1												1
Spence 2011	Evaluation	Before-and- after	EBM and CA	Health professionals	0	1															1	1									1
Srinivasan 2002	Evaluation	Other observational study	EBM and CA	Health professionals	EBM knowledge: evaluated using an online questionnaire and written final examination. Multiple choice, scored as correct or incorrect covering EBM concepts such as statistics, evaluation of therapies, study designs, and diagnostic tests probably developed for the study.	1	1	1													1	1		1	1	1	1	1						1			1
Steckelberg 2009	Evaluation	Controlled trial	EBM and CA	Patients (consumers) adults	Health literacy: Critical Health Competence Test (CHC Test) including a 72 items to measure critical health competences such. The instrument includes scenarios of treatment choices and four subareas of competence: A. Understanding medical concepts; B. Skills of searching literature; C. Basic statistics; and D. Design of experiments and sampling. Multiple choice items scored as correct/ incorrect …		1	1										1			1	1										1		1	1
Straus 2005	Evaluation	Before-and- after	EBM and CA	Health professionals	0	1															1	1	1	1	1	1	1				1			1
Supino 2007	Evaluation	Cross-sectional	EBM and CA	Health professionals	0	1	1	1													1	1						1
Tam 2011	Evaluation	Cross-sectional	EBM and CA	Health professionals	0		1														1	1
Taylor 2004	Evaluation	Randomised trial	EBM and CA	Health professionals	Knowledge of critical appraisal, attitudes towards use of evidence in practice, evidence-seeking behavior, and perceived confidence in appraising evidence: all evaluated by a questionnaire developed for the study using multiple choice and likert scales, knowledge scores from-18 to +18, confidence from 0 to 30. Ability to appraise a systematic review: practical task of reviewing a SR, assessed by …	1	1	1		1											1							1			1	1		1
Thom 2004	Evaluation	Before-and- after	EBM and CA	Health professionals	0	1		1													1	1
Thurnau 1989	Evaluation	Cross-sectional	EBM and CA	Health professionals	0	1															1	1						1						1
Toedter 2004	Evaluation	Before-and- after	EBM and CA	Health professionals	0	1															1	1
Villanueva 2001	Evaluation	Randomised trial	EBM and CA	Health professionals	Design of search questions: practical task designing search question			1													1
Vogel 2002	Evaluation	Cross-sectional	EBM and CA	Health professionals	Search competency: documentation of search strategy, relevance of search (study designs), and quality of search strategy.		1	1													1	1
Wadland 1999	Evaluation	Before-and- after	EBM and CA	Health professionals	0		1	1													1	1						1
Weberschock 2005	Evaluation	Before-and- after	EBM and CA	Health professionals	Knowledge of EBM: clinical paper case scored independently by two students and multiple choice-items including items on itt-analysis, attrition bias, sensitivity, likelihood ratios, predictive values, and nnt. The authors also used the Berlin questionnaire by Fritsche et al 2002. Two sets of 15 questions built around typical clinical scenarios and linked to published papers. Content of questionna…		1	1													1	1					1				1			1
Wyatt 1998	Evaluation	Randomised trial	EBM and CA	Health professionals	0	1				1																					1
Adab 2003	Evaluation	Randomised trial	Risk and decision aids	Patients (consumers) adults	0	1																												1
Amstrong 2005	Evaluation	Randomised trial	Risk and decision aids	Patients (consumers) adults	Decision satisfaction: measured with a 12 item scale combining items from decisional conflict scale with satisfaction with decision scale (Holmes-Rovner 1996 and O’Connor 1995)	1	1	1	1																									1
Arimori 2006	Evaluation	Randomised trial	Risk and decision aids	Patients (consumers) adults	Decisional conflict: The decisional conflict scale is a 16-item scale designed to measure the amount of uncertainty a person has regarding a course of action and the factors contributing to the uncertainty. It contains 5 subscales that measure the respondent’s 1) uncertainty, 2) feelings of being uninformed, 3) clarity of values, 4) sense of being unsupported in his or her decision making, and 5)…		1	1																										1
Austvoll-Dahlgren 2012	Evaluation	Randomised trial	Risk and decision aids	Patients (consumers) adults	Understanding of evidence: practical task were the respondents were asked to find relevant information online in response to a question they had. The link was assessed by two independent reviewers as research-based or not research-based (including concept 4.1). Method developed by authors.	1	1	1			1	1		1	1		1	1			1	1									1			1
Auvinen 2004	Evaluation	Randomised trial	Risk and decision aids	Patients (consumers) adults	0	1																												1
Barry 1995	Evaluation	Other observational study	Risk and decision aids	Patients (consumers) adults	0	1	1																											1
Barry 1997	Evaluation	Randomised trial	Risk and decision aids	Patients (consumers) adults	Knowledge: 20 questions of prostate cancer knowledge multiple choice format, scored as correct or incorrect (including benefits and risks of surgery). Probably developed for the study.	1	1	1	1																									1
Bastian 2002	Evaluation	Randomised trial	Risk and decision aids	Patients (consumers) adults	Decisional confidence; measured on a scale developed for this study evaluating confidence to understand risk, confidence to understand benefits, confidence in making a decision and confidence to talk with their health provider about HRT Each item rated on a 1—point scale with 0 meaning not at all confident and 10 meaning completely confident.		1	1																										1
Becker 2009	Evaluation	Randomised trial	Risk and decision aids	Patients (consumers) adults	Decisional conflict: The Decision Conflict Scale 16-item Decisional Conflict Scale assesses uncertainty about the choice to use HT, values clarity, and perceived support, information and decision making effectiveness (O'Connor 1998). Higher scores reflect greater decisional conflict Knowledge about hormone replacement therapy: a 20-item knowledge scale adapted from O'Connors ' (1998) scale assess…	1	1	1																										1
Becker 2009	Evaluation	Randomised trial	Risk and decision aids	Patients (consumers) adults	Decisional conflict: This scale measures the degree to which an individual is uncertain or in conflict with the decision he or she has to make. The scale includes 3 subscales eliciting 1) the participant’s uncertainty about choosing among alternatives; 2) modifiable factors contributing 0to uncertainty, such as being uninformed and unclear about values and feeling unsupported in decision making; …	1	1	1																										1
Bekker 2003 and 2004	Evaluation	Randomised trial	Risk and decision aids	Patients (consumers) adults	Decisional conflict: The decisional conflict scale is a 16-item scale designed to measure the amount of uncertainty a person has regarding a course of action and the factors contributing to the uncertainty. It contains 5 subscales that measure the respondent’s 1) uncertainty, 2) feelings of being uninformed, 3) clarity of values, 4) sense of being unsupported in his or her decision making, and 5)…		1	1	1																									1
Bergus 2002	Evaluation	Randomised trial	Risk and decision aids	Patients (consumers) adults	0																													1
Bernstein 1998	Evaluation	Randomised trial	Risk and decision aids	Patients (consumers) adults	Knowledge of coronary artery disease: 20- item multiple choice test by Morgan 1997- scored as correct or incorrect- scores standardized to a 0- 100 scale includes concept 5.1.		1	1	1																									1
Bhandari 2004	Evaluation	Cross-sectional	Risk and decision aids	Patients (consumers) adults	0		1																											1
Bramwell 2006	Evaluation	Randomised trial	Risk and decision aids	Mixed	Assessment of probablities of a positive screening result (Down's syndrom): Questionnaire (described a positive screening result and contained mathematically equivalent information). Assessed for percentage correct responses. Not further described.			1																										1
Brotons 2002	Evaluation	Randomised trial	Risk and decision aids	Health professionals	Perceived level of efficacy: evaluated by 10-point likert scales indicating efficacy using different risk formats (RRR, ARR, NNT). Questionnaires developed for the study.
Brundage 2001	Evaluation	Cross-sectional	Risk and decision aids	Mixed	Decisional conflict: The decisional conflict scale is a 16-item scale designed to measure the amount of uncertainty a person has regarding a course of action and the factors contributing to the uncertainty. It contains 5 subscales that measure the respondent’s 1) uncertainty, 2) feelings of being uninformed, 3) clarity of values, 4) sense of being unsupported in his or her decision making, and 5)…	1	1	1																										1
Bucher 1994	Evaluation	Randomised trial	Risk and decision aids	Health professionals	Percieved efficacy: evaluated using questionnaires with different risk formats(RRR, ARR,NNT), and asking the repsondents to make treatment decisions based on these risk formats. Developed for the study.			1
Carling 2007	Evaluation	Randomised trial	Risk and decision aids	Patients (consumers) adults	Understanding of risk presentations: unclear how this was evaluated, measured on a likert scale.	1	1	1																										1
Carling 2008	Evaluation	Randomised trial	Risk and decision aids	Patients (consumers) adults	Understanding of risk presentations: unclear how this was evaluated, measured on a likert scale.	1	1	1																										1
Carling 2010	Evaluation	Randomised trial	Risk and decision aids	Patients (consumers) adults	0	1	1																											1
Chao 2003	Evaluation	Randomised trial	Risk and decision aids	Health professionals	Correct interpretation of risk (ARR,RRR,NNT, ASB): measured on two factual questions items; measured on a scale from 0 to 100%, were participants are asked to report the survival risk associated with treatment. Probably developed for study.	1	1	1																										1
Cheung 2010	Evaluation	Controlled trial	Risk and decision aids	Patients (consumers) adults	0	1	1																											1
Chiew 2007	Evaluation	Cross-sectional	Risk and decision aids	Patients (consumers) adults	0	1	1																											1	1
Christensen 2003	Evaluation	Randomised trial	Risk and decision aids	Patients (consumers) adults	0																													1
Clancy 1988	Evaluation	Randomised trial	Risk and decision aids	Health professionals	0	1																												1
Codori 2005	Evaluation	Randomised trial	Risk and decision aids	Patients (consumers) adults	0		1	1																										1
Col 2007	Evaluation	Randomised trial	Risk and decision aids	Patients (consumers) adults	Decisional conflict: The decisional conflict scale is a 16-item scale designed to measure the amount of uncertainty a person has regarding a course of action and the factors contributing to the uncertainty. It contains 5 subscales that measure the respondent’s 1) uncertainty, 2) feelings of being uninformed, 3) clarity of values, 4) sense of being unsupported in his or her decision making, and 5)…		1	1	1																									1
Cuite 2008	Evaluation	Randomised trial	Risk and decision aids	Patients (consumers) adults	0		1	1																										1
Dahl 2007	Evaluation	Randomised trial	Risk and decision aids	Patients (consumers) adults	Level of understanding: self reported understanding of information, rated on a scale from not difficult to impossible to understand. Not further described.	1		1																										1
Davidson 2007	Evaluation	Randomised trial	Risk and decision aids	Patients (consumers) adults	Decisional conflict: The decisional conflict scale is a 16-item scale designed to measure the amount of uncertainty a person has regarding a course of action and the factors contributing to the uncertainty. It contains 5 subscales that measure the respondent’s 1) uncertainty, 2) feelings of being uninformed, 3) clarity of values, 4) sense of being unsupported in his or her decision making, and 5)…		1	1																										1
Davison 1999	Evaluation	Randomised trial	Risk and decision aids	Patients (consumers) adults	Decisional conflict: The decisional conflict scale is a 16-item scale designed to measure the amount of uncertainty a person has regarding a course of action and the factors contributing to the uncertainty. It contains 5 subscales that measure the respondent’s 1) uncertainty, 2) feelings of being uninformed, 3) clarity of values, 4) sense of being unsupported in his or her decision making, and 5)…	1	1	1	1																									1
Deschamps 2003	Evaluation	Randomised trial	Risk and decision aids	Patients (consumers) adults	Decisional conflict: The decisional conflict scale is a 16-item scale designed to measure the amount of uncertainty a person has regarding a course of action and the factors contributing to the uncertainty. It contains 5 subscales that measure the respondent’s 1) uncertainty, 2) feelings of being uninformed, 3) clarity of values, 4) sense of being unsupported in his or her decision making, and 5)…	1	1	1																										1
Deyo 2000	Evaluation	Randomised trial	Risk and decision aids	Patients (consumers) adults	0	1			1	1																								1
Dijk 2002	Evaluation	Before-and- after	Risk and decision aids	Patients (consumers) adults	0	1	1	1																										1
Dobke 2008	Evaluation	Randomised trial	Risk and decision aids	Patients (consumers) adults	Decisional conflict: The decisional conflict scale is a 16-item scale designed to measure the amount of uncertainty a person has regarding a course of action and the factors contributing to the uncertainty. It contains 5 subscales that measure the respondent’s 1) uncertainty, 2) feelings of being uninformed, 3) clarity of values, 4) sense of being unsupported in his or her decision making, and 5)…		1	1
Dolan 2002	Evaluation	Randomised trial	Risk and decision aids	Patients (consumers) adults	Decisional conflict: This scale measures the degree to which an individual is uncertain or in conflict with the decision he or she has to make. The scale includes 3 subscales eliciting 1) the participant’s uncertainty about choosing among alternatives; 2) modifiable factors contributing 0to uncertainty, such as being uninformed and unclear about values and feeling unsupported in decision making; …	1	1	1																										1
Dolan 2012	Evaluation	Cross-sectional	Risk and decision aids	Patients (consumers) adults	Self- assessed ability to weigh choices: participants weighed how hard it was for them to understand and perform the AHP analysis using a 5-point scale ranging from 1 (not at all hard) to 5 (very hard) to indicate their willingness to use an AHP-based procedure to help them make better decisions about important health care issues		1	1																										1
Donovan 2000	Evaluation	Cross-sectional	Risk and decision aids	Patients (consumers) adults	0	1	1																											1
Driscoll 2008	Evaluation	Controlled trial	Risk and decision aids	Patients (consumers) adults	Knowledge about prostate and PSA screening: Questionnaire designed by investigators to assess knowledge including benefits and harms. Response alternatives were true-false and categorical response formats	1	1	1																										1
Dunn 1998	Evaluation	Randomised trial	Risk and decision aids	Patients (consumers) adults	0	1	1	1																										1
Eden 2009	Evaluation	Randomised trial	Risk and decision aids	Patients (consumers) adults	Decisional conflict: The decisional conflict scale is a 16-item scale designed to measure the amount of uncertainty a person has regarding a course of action and the factors contributing to the uncertainty. It contains 5 subscales that measure the respondent’s 1) uncertainty, 2) feelings of being uninformed, 3) clarity of values, 4) sense of being unsupported in his or her decision making, and 5)…		1	1																										1
Edwards 2004	Evaluation	Randomised trial	Risk and decision aids	Mixed	0	1	1		1																									1
Edwards 2006	Evaluation	Randomised trial	Risk and decision aids	Patients (consumers) adults	Decisional conflict: The decisional conflict scale is a 16-item scale designed to measure the amount of uncertainty a person has regarding a course of action and the factors contributing to the uncertainty. It contains 5 subscales that measure the respondent’s 1) uncertainty, 2) feelings of being uninformed, 3) clarity of values, 4) sense of being unsupported in his or her decision making, and 5)…																													1
Ellison 2008	Evaluation	Randomised trial	Risk and decision aids	Patients (consumers) adults	Knowledge: Prostrate Cancer Screening questionnaire: 12-item with scores ranging (0-12) with higher scores indicating more knowledge includes concepts of limitations, symptoms, risk factors, side effects from treatment and screening age guidelines (Weinrich 2004 and 2007). Includes 12 questions, with options of “true (yes)”, “false (no)” and “don’t know.” Knowledge scores may range from 0–12 with…			1																										1
Feldman-Stewart 2006	Evaluation	Randomised trial	Risk and decision aids	Patients (consumers) adults	Knowledge about treatment options: questionnaire including concept of benefits and harms. Multiple-choice, not further described. Probably developed for study.	1	1	1																										1
Flood 1996	Evaluation	Controlled trial	Risk and decision aids	Patients (consumers) adults	Knowledge of screening and predictive value of screening: unclear how this was evaluated. Actual screening: hospital records	1	1	1																										1
Forrow 1992	Evaluation	Cross-sectional	Risk and decision aids	Health professionals	0	1																													1
Fraenkel 2007	Evaluation	Randomised trial	Risk and decision aids	Patients (consumers) adults	0		1																											1	1
Frosch 2001	Evaluation	Controlled trial	Risk and decision aids	Patients (consumers) adults	Knowledge about prostate cancer and PSA screening including benefits and risks developed by authors, using likert like scales.	1	1	1	1																									1
Frosch 2003 (based on the same intervention and outcome measures as in Frosch 2001)	Evaluation	Randomised trial	Risk and decision aids	Patients (consumers) adults	Knowledge about prostate cancer screening and treatment assessed using a questionnaire developed by authors inkling benefits and risks (Frosch 2001)	1	1	1	1																									1
Frosch 2008	Evaluation	Controlled trial	Risk and decision aids	Patients (consumers) adults	Knowledge: measured with a 10-item questionnaire with true/ false options, inlcuing the concept of benefits and risks (Radosevich 2004).	1	1	1																										1
Frosch 2008b	Evaluation	Randomised trial	Risk and decision aids	Patients (consumers) adults	Decisional conflict: The decisional conflict scale is a 16-item scale designed to measure the amount of uncertainty a person has regarding a course of action and the factors contributing to the uncertainty. It contains 5 subscales that measure the respondent’s 1) uncertainty, 2) feelings of being uninformed, 3) clarity of values, 4) sense of being unsupported in his or her decision making, and 5)…	1	1	1	1																									1
Galesic 2009	Evaluation	Randomised trial	Risk and decision aids	Patients (consumers) adults	0			1																										1
Garcia-Retamero 2009	Evaluation	Randomised trial	Risk and decision aids	Patients (consumers) adults	0			1																										1
Gattellari 2003	Evaluation	Randomised trial	Risk and decision aids	Patients (consumers) adults	Decisional conflict: The decisional conflict scale is a 16-item scale designed to measure the amount of uncertainty a person has regarding a course of action and the factors contributing to the uncertainty. It contains 5 subscales that measure the respondent’s 1) uncertainty, 2) feelings of being uninformed, 3) clarity of values, 4) sense of being unsupported in his or her decision making, and 5)…		1	1																										1
Gattellari 2005	Evaluation	Randomised trial	Risk and decision aids	Patients (consumers) adults	Decisional conflict: The decisional conflict scale is a 16-item scale designed to measure the amount of uncertainty a person has regarding a course of action and the factors contributing to the uncertainty. It contains 5 subscales that measure the respondent’s 1) uncertainty, 2) feelings of being uninformed, 3) clarity of values, 4) sense of being unsupported in his or her decision making, and 5)…	1	1	1																										1
Goel 2001	Evaluation	Randomised trial	Risk and decision aids	Patients (consumers) adults	Decisional conflict: The decisional conflict scale is a 16-item scale designed to measure the amount of uncertainty a person has regarding a course of action and the factors contributing to the uncertainty. It contains 5 subscales that measure the respondent’s 1) uncertainty, 2) feelings of being uninformed, 3) clarity of values, 4) sense of being unsupported in his or her decision making, and 5)…	1	1	1	1																									1
Green 2001	Evaluation	Randomised trial	Risk and decision aids	Patients (consumers) adults	Knowledge of breast cancer genetics: questionnaire consisting of 13 true/false and 4 multiple choice questions, modified verson of the instrument by Wilfond 1997. Includes the concept of benefits and risk.	1		1																										1
Green 2004	Evaluation	Randomised trial	Risk and decision aids	Patients (consumers) adults	Decisional conflict: This scale measures the degree to which an individual is uncertain or in conflict with the decision he or she has to make. The scale includes 3 subscales eliciting 1) the participant’s uncertainty about choosing among alternatives; 2) modifiable factors contributing 0to uncertainty, such as being uninformed and unclear about values and feeling unsupported in decision making; …	1	1	1	1																									1
Green 2005	Evaluation	Randomised trial	Risk and decision aids	Mixed	0	1	1	1	1	1																								1
Griffith 2008	Evaluation	Controlled trial	Risk and decision aids	Patients (consumers) adults	Knowledge about concent of decision aid: Knowledge questions were developed based on the researchers' and developers' assessment of key content of the decision aid. The pre-decision aid knowledge index included three questions; the post decision aid knowledge index included these 3 questions and added two additional questions (five in total). Scores for the 3-item index were computed with 1 point…	1	1	1																										1
Griffith 2008b	Evaluation	Randomised trial	Risk and decision aids	Patients (consumers) adults	Decisional conflict: The decisional conflict scale is a 16-item scale designed to measure the amount of uncertainty a person has regarding a course of action and the factors contributing to the uncertainty. It contains 5 subscales that measure the respondent’s 1) uncertainty, 2) feelings of being uninformed, 3) clarity of values, 4) sense of being unsupported in his or her decision making, and 5)…	1	1	1																										1
Gurmankin 2004	Evaluation	Cross-sectional	Risk and decision aids	Patients (consumers) adults	0		1	1																										1
Halvorsen 2005	Evaluation	Randomised trial	Risk and decision aids	Patients (consumers) adults	0	1																												1
Healthon 1999	Evaluation	Randomised trial	Risk and decision aids	Patients (consumers) adults	Knowledge about treatment: 14 item questionnaire developed based on intervention content about administration and use of treatment, side-effects and benefits (Healton 1996)	1	1	1																										1
Heller 2004	Evaluation	Cross-sectional	Risk and decision aids	Health professionals	Understanding of benefits and risks: the influence of increasing age on the likelihood of false-positive and false-negative test results, assessment of probabilities of false-negatives and false-positives. Not further described	1	1	1																										1
Heller 2008	Evaluation	Randomised trial	Risk and decision aids	Patients (consumers) adults	0		1	1	1																									1
Hembroff 2004	Evaluation	Randomised trial	Risk and decision aids	Patients (consumers) adults	0	1																												1
Herrera 1982	Evaluation	Randomised trial	Risk and decision aids	Patients (consumers) adults	0	1																												1
Hewison 2001	Evaluation	Randomised trial	Risk and decision aids	Patients (consumers) adults	0	1	1	1	1																									1
Holbrook 2007	Evaluation	Randomised trial	Risk and decision aids	Patients (consumers) adults	Decisional conflict: The decisional conflict scale is a 16-item scale designed to measure the amount of uncertainty a person has regarding a course of action and the factors contributing to the uncertainty. It contains 5 subscales that measure the respondent’s 1) uncertainty, 2) feelings of being uninformed, 3) clarity of values, 4) sense of being unsupported in his or her decision making, and 5)…																													1
Holmes- Rovner 1999	Evaluation	Randomised trial	Risk and decision aids	Patients (consumers) adults	0	1	1																											1
Holmes- Rovner 1999	Evaluation	Randomised trial	Risk and decision aids	Patients (consumers) adults	0	1	1																											1
Hunter 2004	Evaluation	Randomised trial	Risk and decision aids	Patients (consumers) adults	Decisional conflict: The decisional conflict scale is a 16-item scale designed to measure the amount of uncertainty a person has regarding a course of action and the factors contributing to the uncertainty. It contains 5 subscales that measure the respondent’s 1) uncertainty, 2) feelings of being uninformed, 3) clarity of values, 4) sense of being unsupported in his or her decision making, and 5)…		1	1	1																									1
Huyghe 2009	Evaluation	Randomised trial	Risk and decision aids	Patients (consumers) adults	Decisional conflict: The decisional conflict scale is a 16-item scale designed to measure the amount of uncertainty a person has regarding a course of action and the factors contributing to the uncertainty. It contains 5 subscales that measure the respondent’s 1) uncertainty, 2) feelings of being uninformed, 3) clarity of values, 4) sense of being unsupported in his or her decision making, and 5)…		1	1																										1
JIbala Weiss 2006	Evaluation	Before-and- after	Risk and decision aids	Patients (consumers) adults	Breast Cancer treatment knowledge questionnaire – 16 item tool designed by the investigators, scored as correct/ incorrect.	1	1	1																										1
Johnson 2006	Evaluation	Randomised trial	Risk and decision aids	Patients (consumers) adults	Questionnaire developed of this study to evaluate knowledge of dental health care, satisfaction and anxiety. Knowledge, measured by five open ended questions on patients’ estimation of chance (%) of success with treatment, costs, consideration of benefit and risks associated with treatment and the extent to which they feel informed (yes/no). Satisfaction and anxiety were measured on a one item wi…		1	1	1																									1
Jones 2009	Evaluation	Randomised trial	Risk and decision aids	Patients (consumers) adults	Decisional conflict: The decisional conflict scale is a 16-item scale designed to measure the amount of uncertainty a person has regarding a course of action and the factors contributing to the uncertainty. It contains 5 subscales that measure the respondent’s 1) uncertainty, 2) feelings of being uninformed, 3) clarity of values, 4) sense of being unsupported in his or her decision making, and 5)…	1	1	1																										1
Jorm 2003b	Evaluation	Randomised trial	Risk and decision aids	Patients (consumers) adults	0		1		1																									1
Kaiser 2004	Evaluation	Before-and- after	Risk and decision aids	Patients (consumers) adults	Decisional conflict: The decisional conflict scale is a 16-item scale designed to measure the amount of uncertainty a person has regarding a course of action and the factors contributing to the uncertainty. It contains 5 subscales that measure the respondent’s 1) uncertainty, 2) feelings of being uninformed, 3) clarity of values, 4) sense of being unsupported in his or her decision making, and 5)…		1	1	1																									1
Kasper 2008	Evaluation	Randomised trial	Risk and decision aids	Patients (consumers) adults	0	1	1	1																										1
Kellar 2008	Evaluation	Randomised trial	Risk and decision aids	Patients (consumers) adults	Anticipated consequences of screening: percieved personal pros and cons of screening, prompted by a instruction. Open ended question as part of a decision aid. Probably developed for the study, not further described.	1		1																										1
Kelly 2003	Evaluation	Other observational study	Risk and decision aids	Patients (consumers) adults	0		1		1																									1
Kennedy 2002	Evaluation	Randomised trial	Risk and decision aids	Patients (consumers) adults	0	1	1		1	1																								1
Kiser 2012	Evaluation	Randomised trial	Risk and decision aids	Patients (consumers) adults	0	1																												1
Knapp 2004	Evaluation	Randomised trial	Risk and decision aids	Patients (consumers) adults	Estimated likelihood of a side effect occurring, satisfaction with the information, Judgment of the severity of the side effect, Perception of the risk to their health: all outcomes measured by 6 questions- is a 5 Likert scale about the overall likelihood of their experiencing a side effect, their satisfaction with the information, the severity of the side effect and their perception of the risk …		1	1																										1
Krist 2007	Evaluation	Randomised trial	Risk and decision aids	Patients (consumers) adults	Decisional conflict: The decisional conflict scale is a 16-item scale designed to measure the amount of uncertainty a person has regarding a course of action and the factors contributing to the uncertainty. It contains 5 subscales that measure the respondent’s 1) uncertainty, 2) feelings of being uninformed, 3) clarity of values, 4) sense of being unsupported in his or her decision making, and 5)…	1	1	1		1																								1
Kuppermann 2009	Evaluation	Randomised trial	Risk and decision aids	Patients (consumers) adults	Knowledge of prenatal testing and the conditions for which it tests, awareness of procedure-related miscarriage (concept 5.1) and age adjusted Down syndrome risks. 10 questions using a likert scale. Probably developed for the study. Decisional conflict: the decisional conflict scale O’Connor 1995	1	1	1																										1
Lancaster 2009	Evaluation	Randomised trial	Risk and decision aids	Patients (consumers) adults	0	1		1																										1
Langer 2006	Evaluation	Randomised trial	Risk and decision aids	Mixed	0	1	1	1	1	1																								1
Laupacis 2006	Evaluation	Randomised trial	Risk and decision aids	Patients (consumers) adults	Knowledge of information contained in the decision aid (autologous pre-donation in cardiac surgery): 15 questionnaire using true/ false and unsure as response options. Expressed as % correct. Probably developed as part of study.	1	1	1																										1
Legare 2003	Evaluation	Randomised trial	Risk and decision aids	Patients (consumers) adults	Decisional conflict: The decisional conflict scale is a 16-item scale designed to measure the amount of uncertainty a person has regarding a course of action and the factors contributing to the uncertainty. It contains 5 subscales that measure the respondent’s 1) uncertainty, 2) feelings of being uninformed, 3) clarity of values, 4) sense of being unsupported in his or her decision making, and 5)…		1	1																										1
Legare 2008	Evaluation	Randomised trial	Risk and decision aids	Patients (consumers) adults	Decisional conflict: The decisional conflict scale is a 16-item scale designed to measure the amount of uncertainty a person has regarding a course of action and the factors contributing to the uncertainty. It contains 5 subscales that measure the respondent’s 1) uncertainty, 2) feelings of being uninformed, 3) clarity of values, 4) sense of being unsupported in his or her decision making, and 5)…		1	1																										1
Lerman 1997	Evaluation	Randomised trial	Risk and decision aids	Patients (consumers) adults	Knowledge: Knowledge about breast cancer genetics and BRCA1 testing was assessed by use of an 11-item true–false scale. One point was given for each correct answer (range, 0-11). This measure was developed as part of a core set of instruments for a consortium of the National Institutes of Health-funded genetic testing projects (Cancer Genetic Studies Consortium) and has been used in previous rese…	1	1	1																										1
Lewis 2003	Evaluation	Randomised trial	Risk and decision aids	Patients (consumers) adults	Knowledge: multiple-choice questions about the potential benefits and harms of mammograph-1 question about the number of lives extended with mammography, 1 question about the number of false positives expected, and 1 question about the number of women who would remain upset by a false positive.		1	1																										1
Lewis 2010	Evaluation	Before-and- after	Risk and decision aids	Patients (consumers) adults	Decisional conflict scale: the decisional conflict scale, 16-item scale by O’Connor 1995 Preparedness to make a decision:The proportion of patients who were prepared to make an individualized decision of whether or not to undergo CRC screening: this outcome was based on the informed decision making model in which patients are adequately informed about the risks and benefits of screening and have …	1	1	1	1																									1
Llewellyn-Thomas 1993	Evaluation	Controlled trial	Risk and decision aids	Patients (consumers) adults	0	1	1																											1
Llic 2007	Evaluation	Randomised trial	Risk and decision aids	Patients (consumers) adults	0		1	1	1																									1
Lobb 2004	Evaluation	Randomised trial	Risk and decision aids	Patients (consumers) adults	Breast cancer genetics knowledge: an eight-item true–false measure derived from one developed by Lerman 1996 assessed knowledge about breast cancer genetics.		1	1	1																									1
Loh 2007	Evaluation	Randomised trial	Risk and decision aids	Mixed	0	1	1	1	1	1																								1
Longman 2012	Evaluation	Randomised trial	Risk and decision aids	Patients (consumers) adults	Understanding of risk estimates: 3 items of increasing difficulty, adapted from previous studies Hawley 2008 and Claassen 2010. Scored as correct/ incorrect.		1	1																										1
Maisels 1983	Evaluation	Randomised trial	Risk and decision aids	Patients (consumers) adults	Understanding of information: decision to circumcise and attitudes: all measured using a structured questionnaire including benefits and risks of the treatment, not further described.	1	1	1																										1
Marteau 1989	Evaluation	Randomised trial	Risk and decision aids	Patients (consumers) adults	0	1																												1
Maslin 1998	Evaluation	Randomised trial	Risk and decision aids	Patients (consumers) adults	0	1	1	1	1																									1
Maslin 1998b	Evaluation	Randomised trial	Risk and decision aids	Patients (consumers) adults	0	1	1	1	1																									1
Mathieu 2007	Evaluation	Randomised trial	Risk and decision aids	Patients (consumers) adults	Decisional conflict: The decisional conflict scale is a 16-item scale designed to measure the amount of uncertainty a person has regarding a course of action and the factors contributing to the uncertainty. It contains 5 subscales that measure the respondent’s 1) uncertainty, 2) feelings of being uninformed, 3) clarity of values, 4) sense of being unsupported in his or her decision making, and 5)…	1	1	1	1																									1
Matloff 2006	Evaluation	Randomised trial	Risk and decision aids	Patients (consumers) adults	Decisional conflict: The decisional conflict scale is a 16-item scale designed to measure the amount of uncertainty a person has regarding a course of action and the factors contributing to the uncertainty. It contains 5 subscales that measure the respondent’s 1) uncertainty, 2) feelings of being uninformed, 3) clarity of values, 4) sense of being unsupported in his or her decision making, and 5)…	1	1	1																										1
Mazur 1994	Evaluation	Randomised trial	Risk and decision aids	Patients (consumers) adults	0	1																												1
McAlister 2005	Evaluation	Randomised trial	Risk and decision aids	Patients (consumers) adults	Decisional conflict: the decisional conflict scale by O’Connor 1995 Knowledge of stroke and treatment: knowledge about risk of stroke and major bleeding with and without antithrombotic therapy using 8 questions with multiple choice (Man-Son-Hing 1999)	1	1	1																										1
McBride 2002	Evaluation	Randomised trial	Risk and decision aids	Patients (consumers) adults	Confidence in ability to understand the risks and benefits of treatments make a decision and discuss treatment with health professionals was rated on a scale from 0 to 10 (Gail 1989 and Lerman 1995)		1	1																										1
McCormack 2011	Evaluation	Controlled trial	Risk and decision aids	Patients (consumers) adults	Knowledge of prostate cancer screening and treatment, 10 knowledge questions to assess respondents understanding of the intervention content, reasons for a PSA test, effects of treatments, common side effects). Objective measure, scored 1 to 10, "best" score indicated by 10. Based partly on work by Radosevich 2004.	1	1	1																										1
McNeil 1982	Evaluation	Cross-sectional	Risk and decision aids	Patients (consumers) adults	0	1																												1
McWirther 2011	Evaluation	Cross-sectional	Risk and decision aids	Patients (consumers) adults	Understanding of health information: teach back interview and Cloze technique			1																										1
Miller 2005	Evaluation	Randomised trial	Risk and decision aids	Patients (consumers) adults	Knowledge about breast and ovarian cancer and own risk: two sets of questions, one on knowledge about risk factors and the second was evaluated with a multiple choice 17-item questionnaire adapted from Ondrusek 1999	1	1	1	1																									1
Misselbrook 2001	Evaluation	Randomised trial	Risk and decision aids	Patients (consumers) adults	0	1																												1
Molenaar 2008	Evaluation	Controlled trial	Risk and decision aids	Patients (consumers) adults	Decisional conflict: The decisional conflict scale is a 16-item scale designed to measure the amount of uncertainty a person has regarding a course of action and the factors contributing to the uncertainty. It contains 5 subscales that measure the respondent’s 1) uncertainty, 2) feelings of being uninformed, 3) clarity of values, 4) sense of being unsupported in his or her decision making, and 5)…	1	1	1	1																									1
Mon-Son-Hing 1999	Evaluation	Randomised trial	Risk and decision aids	Patients (consumers) adults	Knowledge: evaluated using 23 questions about atrial fibrillation, stroke and the advantages and disadvantages of taking treatments. With true/ false/ unsure response alternatives. Not further described Decisional conflict: the decisional conflict scale by O’Connor 1995.	1	1	1																										1
Montgomery 2003	Evaluation	Randomised trial	Risk and decision aids	Patients (consumers) adults	Decisional conflict: The decisional conflict scale is a 16-item scale designed to measure the amount of uncertainty a person has regarding a course of action and the factors contributing to the uncertainty. It contains 5 subscales that measure the respondent’s 1) uncertainty, 2) feelings of being uninformed, 3) clarity of values, 4) sense of being unsupported in his or her decision making, and 5)…	1	1	1	1																									1
Montgomery 2007	Evaluation	Randomised trial	Risk and decision aids	Patients (consumers) adults	Decisional conflict: The decisional conflict scale is a 16-item scale designed to measure the amount of uncertainty a person has regarding a course of action and the factors contributing to the uncertainty. It contains 5 subscales that measure the respondent’s 1) uncertainty, 2) feelings of being uninformed, 3) clarity of values, 4) sense of being unsupported in his or her decision making, and 5)…	1	1	1	1																									1
Morgan 2000	Evaluation	Randomised trial	Risk and decision aids	Patients (consumers) adults	Knowledge about treatment for Ischemic heart disease: instrument including 20 true/ false questions developed for the study. Including items on benefits and risks of treatment.	1	1	1	1																									1
Mullan 2009	Evaluation	Randomised trial	Risk and decision aids	Mixed	Decisional conflict: The decisional conflict scale is a 16-item scale designed to measure the amount of uncertainty a person has regarding a course of action and the factors contributing to the uncertainty. It contains 5 subscales that measure the respondent’s 1) uncertainty, 2) feelings of being uninformed, 3) clarity of values, 4) sense of being unsupported in his or her decision making, and 5)…	1	1	1																										1
Murray 2001	Evaluation	Randomised trial	Risk and decision aids	Patients (consumers) adults	Decisional conflict: The decisional conflict scale is a 16-item scale designed to measure the amount of uncertainty a person has regarding a course of action and the factors contributing to the uncertainty. It contains 5 subscales that measure the respondent’s 1) uncertainty, 2) feelings of being uninformed, 3) clarity of values, 4) sense of being unsupported in his or her decision making, and 5)…	1	1	1	1	1																								1
Murray 2001b	Evaluation	Randomised trial	Risk and decision aids	Patients (consumers) adults	Decisional conflict: The decisional conflict scale is a 16-item scale designed to measure the amount of uncertainty a person has regarding a course of action and the factors contributing to the uncertainty. It contains 5 subscales that measure the respondent’s 1) uncertainty, 2) feelings of being uninformed, 3) clarity of values, 4) sense of being unsupported in his or her decision making, and 5)…	1	1	1	1	1																								1
Myers 2005b	Evaluation	Randomised trial	Risk and decision aids	Patients (consumers) adults	0	1	1																											1
Nagle 2007	Evaluation	Randomised trial	Risk and decision aids	Patients (consumers) adults	Decisional conflict: The decisional conflict scale is a 16-item scale designed to measure the amount of uncertainty a person has regarding a course of action and the factors contributing to the uncertainty. It contains 5 subscales that measure the respondent’s 1) uncertainty, 2) feelings of being uninformed, 3) clarity of values, 4) sense of being unsupported in his or her decision making, and 5)…	1	1	1	1																									1
Nannega 2008	Evaluation	Randomised trial	Risk and decision aids	Patients (consumers) adults	Decisional conflict: The decisional conflict scale is a 16-item scale designed to measure the amount of uncertainty a person has regarding a course of action and the factors contributing to the uncertainty. It contains 5 subscales that measure the respondent’s 1) uncertainty, 2) feelings of being uninformed, 3) clarity of values, 4) sense of being unsupported in his or her decision making, and 5)…	1	1	1		1																								1
Nassar 2007	Evaluation	Randomised trial	Risk and decision aids	Patients (consumers) adults	Decisional conflict: The Decisional Conflict scale by O’Connor 1995 (low literacy version) Knowledge of management options and outcomes for breech presentation was assessed by asking women true/false questions at baseline and at first follow up. The measure included 20 questions related to general knowledge about breech, ECV and benefits and risks of ECV and persisting breech presentation. Not fu…		1	1	1																									1
Natter 2005	Evaluation	Randomised trial	Risk and decision aids	Patients (consumers) adults	Assessment of risk: 2 open ended questions (scored as correct or incorrect). Not further described.	1	1	1																										1
Naylor 1992	Evaluation	Randomised trial	Risk and decision aids	Health professionals	Perceived effectiveness of therapy (based on risk presentations RR and NNT) 11-point scale from 5 very effective to 5 harmful. Not further described.			1
Newton 2001	Evaluation	Randomised trial	Risk and decision aids	Patients (consumers) adults	0	1	1	1	1																									1
Nikolajevic-Sarunac 1999	Evaluation	Randomised trial	Risk and decision aids	Health professionals	0	1																													1
O’Cathain 2002	Evaluation	Randomised trial	Risk and decision aids	Patients (consumers) adults	0	1	1	1																										1
O’Connor 1985	Evaluation	Randomised trial	Risk and decision aids	Patients (consumers) adults	0	1	1																											1
O’Connor 1989	Evaluation	Randomised trial	Risk and decision aids	Patients (consumers) adults	0	1	1																											1
O’Connor 1995	Evaluation	Before-and- after	Risk and decision aids	Patients (consumers) adults	Decisional conflict: The decisional conflict scale is a 16-item scale designed to measure the amount of uncertainty a person has regarding a course of action and the factors contributing to the uncertainty. It contains 5 subscales that measure the respondent’s 1) uncertainty, 2) feelings of being uninformed, 3) clarity of values, 4) sense of being unsupported in his or her decision making, and 5)…	1	1	1																										1
O’Connor 1996	Evaluation	Randomised trial	Risk and decision aids	Patients (consumers) adults	Decisional conflict: the decisional conflict scale by O’Connor 1995. Perceived likelihood of benefits and risks: probability scale ranging from 0 to 100% as previously done by the authors in O’Connor 1985, 1989, Pennie 1991.	1	1	1	1																									1
O’Connor 1998	Evaluation	Before-and- after	Risk and decision aids	Patients (consumers) adults	Decisional conflict: the decisional conflict scale by O’Connor 1995. Knowledge of HRT risks, benefits and side effects: a 21-item questionnaire using true/false/unsure responses. Not further described. Expectations of HRT benefits and risks: perceived lifetime probabilities of coronary heart disease evaluated on a probability scale of 0 to 100%.	1	1	1																										1
O’Connor 1998b	Evaluation	Randomised trial	Risk and decision aids	Patients (consumers) adults	Decisional conflict: Decisional conflict scale by O’Connor 1995 Perceived expectations of HRT benefits and risks: assessment of personal risk and risk for other similar women indicated on a scale from 0 to 100% lifetime risk. Risk assessments was compared to the probabilities sin the decision aid. Knowledge of HRT benefits, risks and side effects: 21-item questionnaire using a true/ false/unsure …	1	1	1																										1
O’Connor 1999	Evaluation	Randomised trial	Risk and decision aids	Patients (consumers) adults	Decisional conflict: The decisional conflict scale is a 16-item scale designed to measure the amount of uncertainty a person has regarding a course of action and the factors contributing to the uncertainty. It contains 5 subscales that measure the respondent’s 1) uncertainty, 2) feelings of being uninformed, 3) clarity of values, 4) sense of being unsupported in his or her decision making, and 5)…	1	1	1																										1
Oakley 2006	Evaluation	Randomised trial	Risk and decision aids	Patients (consumers) adults	Decisional conflict: The decisional conflict scale is a 16-item scale designed to measure the amount of uncertainty a person has regarding a course of action and the factors contributing to the uncertainty. It contains 5 subscales that measure the respondent’s 1) uncertainty, 2) feelings of being uninformed, 3) clarity of values, 4) sense of being unsupported in his or her decision making, and 5)…	1	1	1		1																								1
Ozanne 2007	Evaluation	Randomised trial	Risk and decision aids	Mixed	Decisional conflict: The decisional conflict scale is a 16-item scale designed to measure the amount of uncertainty a person has regarding a course of action and the factors contributing to the uncertainty. It contains 5 subscales that measure the respondent’s 1) uncertainty, 2) feelings of being uninformed, 3) clarity of values, 4) sense of being unsupported in his or her decision making, and 5)…	1	1	1		1																								1
Partin 2004	Evaluation	Randomised trial	Risk and decision aids	Patients (consumers) adults	Knowledge prostate cancer: CaP- screening knowledge instrument 10-item index, scored as correct or incorrect. Overall score range from 1 to 10 (same as used in Radosevich 2004) + 4 individual questions on CaP natural history, treatment efficacy, POSA accuracy, expert disagreement	1	1	1																										1
Peele 2005	Evaluation	Randomised trial	Risk and decision aids	Patients (consumers) adults	0	1																												1
Percy 1995	Evaluation	Controlled trial	Risk and decision aids	Health professionals	0	1																												1
Peters 2011	Evaluation	Randomised trial	Risk and decision aids	Patients (consumers) adults	0			1																										1
Phelan 2001	Evaluation	Randomised trial	Risk and decision aids	Patients (consumers) adults	Knowledge of back pain: The patient knowledge test developed by the investigators who began with 21 items thought to be important in making treatment decisions including concepts		1	1																										1
Phillips 1995	Evaluation	Randomised trial	Risk and decision aids	Patients (consumers) adults	0		1		1																									1
Pignone 2000	Evaluation	Randomised trial	Risk and decision aids	Patients (consumers) adults	0	1																												1
Portnoy 2010	Evaluation	Cross-sectional	Risk and decision aids	Patients (consumers) adults	Decisional conflict: The decisional conflict scale is a 16-item scale designed to measure the amount of uncertainty a person has regarding a course of action and the factors contributing to the uncertainty. It contains 5 subscales that measure the respondent’s 1) uncertainty, 2) feelings of being uninformed, 3) clarity of values, 4) sense of being unsupported in his or her decision making, and 5)…	1	1	1	1
Protheroe 2007 and 2008	Evaluation	Randomised trial	Risk and decision aids	Patients (consumers) adults	Decisional conflict: The decisional conflict scale is a 16-item scale designed to measure the amount of uncertainty a person has regarding a course of action and the factors contributing to the uncertainty. It contains 5 subscales that measure the respondent’s 1) uncertainty, 2) feelings of being uninformed, 3) clarity of values, 4) sense of being unsupported in his or her decision making, and 5)…	1	1	1	1	1																								1
Prunty 2007	Evaluation	Randomised trial	Risk and decision aids	Patients (consumers) adults	Decisional conflict: The decisional conflict scale is a 16-item scale designed to measure the amount of uncertainty a person has regarding a course of action and the factors contributing to the uncertainty. It contains 5 subscales that measure the respondent’s 1) uncertainty, 2) feelings of being uninformed, 3) clarity of values, 4) sense of being unsupported in his or her decision making, and 5)…	1	1	1	1																									1
Raynes-Greenow 2009	Evaluation	Randomised trial	Risk and decision aids	Patients (consumers) adults	Decisional conflict: The decisional conflict scale is a 16-item scale designed to measure the amount of uncertainty a person has regarding a course of action and the factors contributing to the uncertainty. It contains 5 subscales that measure the respondent’s 1) uncertainty, 2) feelings of being uninformed, 3) clarity of values, 4) sense of being unsupported in his or her decision making, and 5)…	1	1	1	1																									1
Rimer 2001	Evaluation	Randomised trial	Risk and decision aids	Patients (consumers) adults	Knowledge about mammography, several items assessed knowledge about cancer risk and benefits of mammography (no more information provided)	1	1	1																										1
Rimer 2002 (same study ad Rimer 2001)	Evaluation	Randomised trial	Risk and decision aids	Patients (consumers) adults	Knowledge about mammography, several items assessed knowledge about cancer risk and benefits of mammography (no more information provided)	1	1	1																										1
Roosmalen 2004	Evaluation	Randomised trial	Risk and decision aids	Patients (consumers) adults	0	1	1	1	1																									1
Roosmalen 2004b	Evaluation	Randomised trial	Risk and decision aids	Patients (consumers) adults	0	1	1	1	1																									1
Rosenbaum 2010	Evaluation	Randomised trial	Risk and decision aids	Mixed	Understanding the findings of trials and systematic reviews: 2 questions about self-assessed understanding of randomised trials rated on a scale, and 7 questions about self-assessed understanding of systenatic reviews- including understanding the results, idnetifying important outcomes, helpfullness and accessability of the intervention. Correct understanding: four questions about the reviews con…	1	1	1													1	1	1	1	1	1	1	1			1	1	1	1
Rostom 2002	Evaluation	Randomised trial	Risk and decision aids	Patients (consumers) adults	Knowledge: 11 item multiple choice questionnaire about HRT and menopause, including benefits and risks. Not further described.		1	1																										1
Rothert 1997	Evaluation	Randomised trial	Risk and decision aids	Patients (consumers) adults	Decisional Conflict: the decisional conflict Scale by O’Connor 1995. Knowledge about menopause: Questionnaire for assessing knowledge was developed for the study- included 24 multiple-choice questions scored as true/ false.	1	1	1																										1
Ruffin 2007	Evaluation	Randomised trial	Risk and decision aids	Patients (consumers) adults	0	1																												1
Schapira 2000	Evaluation	Randomised trial	Risk and decision aids	Patients (consumers) adults	Knowledge about screening: 18 closed ended questions about benefits and harms of screening, incidence and natural history of prostate cancer. Developed for the study.	1	1	1																										1
Schwartz 2001	Evaluation	Randomised trial	Risk and decision aids	Patients (consumers) adults	Perceived benefits, limitations and risks of testing: a 14- item scale based on previous research (Lerman 1997) each pro and cons rated by a likert scale.	1	1	1	1																									1
Schwartz 2006	Evaluation	Randomised trial	Risk and decision aids	Patients (consumers) adults	Accurate perceptions of benefits and side effects: assessed by a survey booklet. To quantify perceived benefit, participants were asked a multiple-choice question about baseline risk: “What percent of people who do not take a drug to lower their cholesterol have a heart attack over 2 years?” and 2 fill-in-the-blank questions for the percentage of people who would have a heart attack if given Conc…		1	1																										1
Schwartz 2009	Evaluation	Randomised trial	Risk and decision aids	Patients (consumers) adults	Accurate perceptions of benefits and side effects: to quantify perceived benefit, participants were asked a multiple-choice question about baseline risk: “What percent of people who do not take a drug to lower their cholesterol have a heart attack over 2 years?” and 2 fill-in-the-blank questions for the percentage of people who would have a heart attack if given Concor (statin) or if given Pridcl…			1																										1
Schwartz 2009b	Evaluation	Randomised trial	Risk and decision aids	Patients (consumers) adults	Decisional conflict: The decisional conflict scale is a 16-item scale designed to measure the amount of uncertainty a person has regarding a course of action and the factors contributing to the uncertainty. It contains 5 subscales that measure the respondent’s 1) uncertainty, 2) feelings of being uninformed, 3) clarity of values, 4) sense of being unsupported in his or her decision making, and 5)…	1	1	1																										1
Schwartz 2011	Evaluation	Randomised trial	Risk and decision aids	Patients (consumers) adults	Choice of better drugs: choice of the better drug (ie, the drug for which there is less uncertainty). For the pair of cholesterol drugs (which were both free and had the same side effects), the better drug was the one with a beneficial effect on a patient outcome (myocardial infarctions) rather than one that only improved a surrogate outcome (cholesterol levels). For the pair of heartburn drugs (…	1	1								1																			1						1					1
Seschamps 2004	Evaluation	Randomised trial	Risk and decision aids	Patients (consumers) adults	Decisional conflict: The decisional conflict scale is a 16-item scale designed to measure the amount of uncertainty a person has regarding a course of action and the factors contributing to the uncertainty. It contains 5 subscales that measure the respondent’s 1) uncertainty, 2) feelings of being uninformed, 3) clarity of values, 4) sense of being unsupported in his or her decision making, and 5)…	1	1	1																										1
Shapira 2006	Evaluation	Randomised trial	Risk and decision aids	Patients (consumers) adults	Decisional conflict: The decisional conflict scale is a 16-item scale designed to measure the amount of uncertainty a person has regarding a course of action and the factors contributing to the uncertainty. It contains 5 subscales that measure the respondent’s 1) uncertainty, 2) feelings of being uninformed, 3) clarity of values, 4) sense of being unsupported in his or her decision making, and 5)…	1	1	1																										1
Sheridan 2003	Evaluation	Randomised trial	Risk and decision aids	Patients (consumers) adults	Assessment of Ability to Interpret Treatment Benefit: participants were given information about the baseline risk of a hypothetical disease Y and were asked (1) to state which of two drug treatments for disease Y provided more benefit, and (2) to calculate the effect of one of these drug treatments on the given baseline risk of disease. Not further described.	1		1																											1
Sheridan 2004	Evaluation	Before-and- after	Risk and decision aids	Patients (consumers) adults	Self reported knowledge of screening: reported as % knowing benefits and harms of screening. Not further described.	1		1																										1
Sheridan 2006	Evaluation	Randomised trial	Risk and decision aids	Patients (consumers) adults	0	1	1	1																										1
Shorten 2005	Evaluation	Randomised trial	Risk and decision aids	Patients (consumers) adults	Decisional conflict: the decisional conflict instrument by O’Connor 1995 Knowledge: evaluated by a questionnaire developed for the study including 15 items asking about the benefits and risk information in the decision aid using true and false response alternatives (Shorten 2004).	1	1	1																										1
Sorensen 2008	Evaluation	Randomised trial	Risk and decision aids	Patients (consumers) adults	Perceived understanding of the information: evaluated by one item on perceived difficulty of understanding the RRR information on a likert scale: "Was it difficult to understand the size of the treatment effect?" Probably developed for study.	1		1																											1
Stalmeier 2005	Evaluation	Controlled trial	Risk and decision aids	Patients (consumers) adults	Decision evaluation: evaluated using the decision evaluation scales by Stalmeier 2005. Includes the following subscales; satisfaction-uncertainty, informed choice, decision control scale	1	1	1	1																									1
Stalmeier 2009	Evaluation	Randomised trial	Risk and decision aids	Patients (consumers) adults	Decision evaluation: evaluated using the decision evaluation scales by Stalmeier 2005. Includes the following subscales; satisfaction-uncertainty, informed choice, decision control scale	1	1	1	1																									1
Stephens 2008	Evaluation	Randomised trial	Risk and decision aids	Patients (consumers) adults	Decisional conflict: The decisional conflict scale is a 16-item scale designed to measure the amount of uncertainty a person has regarding a course of action and the factors contributing to the uncertainty. It contains 5 subscales that measure the respondent’s 1) uncertainty, 2) feelings of being uninformed, 3) clarity of values, 4) sense of being unsupported in his or her decision making, and 5)…	1	1	1	1																									1
Stiggelbout 2008	Evaluation	Randomised trial	Risk and decision aids	Patients (consumers) adults	Patient perceived autonomous behavior: questionnaire specifically designed for this study; includes understanding of benefits and harms, consultation with surgeon, active participation of the patient and decisional role of the patient. Most items scored on a 5-point likert scale.	1	1	1	1																									1
Straus 2002	Evaluation	Cross-sectional	Risk and decision aids	Patients (consumers) adults	0	1	1		1																									1
Street 1995	Evaluation	Randomised trial	Risk and decision aids	Patients (consumers) adults	Knowledge about breast cancer treatment: 11-item multiple choice, including benefits and harms. Scored as % correct. Not further described.	1	1	1
Street 1998	Evaluation	Randomised trial	Risk and decision aids	Patients (consumers) adults	Knowledge: A ten-item multiple choice test that covered important facts about breast cancer, including benefits and risks. Not further described.		1	1	1																									1
Tait 2010	Evaluation	Randomised trial	Risk and decision aids	Patients (consumers) adults	Understanding/ knowledge: 7 item questionnaire evaluating the ability to correctly report the actual risk and benefit frequencies of drugs. Each response was coded as 0 (incorrect) or 1 (correct), and a total verbatim score (0–7) was recorded + 4 item questionnaire (Gist understanding) evaluating the ability to identify the essential meaning about the observed differences between the risks and be…		1	1																										1
Tait 2010b	Evaluation	Randomised trial	Risk and decision aids	Patients (consumers) adults	Understanding of the risks and benefits of the study: gist understanding (five multiple choice questions, evaluated as total correct responses 0-5) and verbatim (correct report of the absolute risk and benefit frequencies for to drugs evaluated as total correct responses 0-7). Not further described.	1	1	1																										1
Tait 2012	Evaluation	Randomised trial	Risk and decision aids	Patients (consumers) adults	Understanding of benefits and risk: measured on two types out items- verbatim (actual understanding) and gist (essential). Not further described.		1	1																										1
Tercyak 2000	Evaluation	Before-and- after	Risk and decision aids	Patients (consumers) adults	0	1	1	1	1																									1
Thompson 2007	Evaluation	Randomised trial	Risk and decision aids	Patients (consumers) adults	Decisional conflict: The decisional conflict scale is a 16-item scale designed to measure the amount of uncertainty a person has regarding a course of action and the factors contributing to the uncertainty. It contains 5 subscales that measure the respondent’s 1) uncertainty, 2) feelings of being uninformed, 3) clarity of values, 4) sense of being unsupported in his or her decision making, and 5)…	1	1	1	1	1																								1
Thornton 1995	Evaluation	Randomised trial	Risk and decision aids	Patients (consumers) adults	0	1	1	1	1																									1
Tiller 2006	Evaluation	Randomised trial	Risk and decision aids	Patients (consumers) adults	Decisional conflict: The decisional conflict scale is a 16-item scale designed to measure the amount of uncertainty a person has regarding a course of action and the factors contributing to the uncertainty. It contains 5 subscales that measure the respondent’s 1) uncertainty, 2) feelings of being uninformed, 3) clarity of values, 4) sense of being unsupported in his or her decision making, and 5)…	1	1	1	1																									1
Trevena 2008	Evaluation	Randomised trial	Risk and decision aids	Patients (consumers) adults	Decisional conflict: The decisional conflict scale is a 16-item scale designed to measure the amount of uncertainty a person has regarding a course of action and the factors contributing to the uncertainty. It contains 5 subscales that measure the respondent’s 1) uncertainty, 2) feelings of being uninformed, 3) clarity of values, 4) sense of being unsupported in his or her decision making, and 5)…	1	1	1	1																									1
Vahabi 2010	Evaluation	Randomised trial	Risk and decision aids	Patients (consumers) adults	Comprehension of breast cancer screening: questionnaire with 19 multiple choice questions, including benefits and risks (Vahabi 2005)			1																										1
Van Til	Evaluation	Randomised trial	Risk and decision aids	Patients (consumers) adults	0	1	1																											1
Van Til 2008	Evaluation	Randomised trial	Risk and decision aids	Patients (consumers) adults	0	1	1																											1
Vandemheen 2009	Evaluation	Randomised trial	Risk and decision aids	Patients (consumers) adults	Decisional conflict: the Decisional Conflict Scale by O’Connor 1995 Knowledge: Knowledge was measured using a four-item multiple choice questionnaire designed to determine the patients’ understanding of the benefits and risks of referral and lung transplantation, or of foregoing referral. The response categories were coded as correct or incorrect. The items were summed and converted to a mean sco…	1	1	1																										1
Vandvik 2012	Evaluation	Randomised trial	Risk and decision aids	Mixed	Understanding of summary of findings (results of systematic reviews): instrument created for study including 6 multiple- choice questions about the certainty of the evidence and interpretation of results, scored as correct/ incorrect.		1	1													1	1	1	1	1	1	1	1			1	1	1	1
Vickers 2009	Evaluation	Randomised trial	Risk and decision aids	Patients (consumers) adults	0	1			1																									1
Vodermaier 2009	Evaluation	Randomised trial	Risk and decision aids	Patients (consumers) adults	Decisional conflict: The decisional conflict scale is a 16-item scale designed to measure the amount of uncertainty a person has regarding a course of action and the factors contributing to the uncertainty. It contains 5 subscales that measure the respondent’s 1) uncertainty, 2) feelings of being uninformed, 3) clarity of values, 4) sense of being unsupported in his or her decision making, and 5)…	1	1	1		1																								1
Volk 1999	Evaluation	Randomised trial	Risk and decision aids	Patients (consumers) adults	Knowledge of prostate cancer: new measure developed for this study with 10 multiple choice questions including questions about benefits and harms of treatment.	1	1	1																										1
Volk 2003	Evaluation	Randomised trial	Risk and decision aids	Patients (consumers) adults	0	1	1	1																										1
Volk 2008	Evaluation	Randomised trial	Risk and decision aids	Patients (consumers) adults	Decisional conflict: The decisional conflict scale is a 16-item scale designed to measure the amount of uncertainty a person has regarding a course of action and the factors contributing to the uncertainty. It contains 5 subscales that measure the respondent’s 1) uncertainty, 2) feelings of being uninformed, 3) clarity of values, 4) sense of being unsupported in his or her decision making, and 5)…		1	1																										1
Vuorma 2004	Evaluation	Randomised trial	Risk and decision aids	Patients (consumers) adults	0		1		1	1																								1
Vuorma 2003	Evaluation	Randomised trial	Risk and decision aids	Patients (consumers) adults	0	1	1	1	1																									1
Wakefield 2008	Evaluation	Randomised trial	Risk and decision aids	Patients (consumers) adults	Decisional conflict: the decisional conlfict scale by O’Connor 1995 Knowledge of genetic testing: eight true-false items were purposively designed for the study and assessed knowledge regarding the genetic testing process, and the benefits, risks, and limitations of genetic testing.	1	1	1	1																									1
Wakefield 2008b	Evaluation	Randomised trial	Risk and decision aids	Patients (consumers) adults	Decisional conflict: the decisional conflict scale by O’Connor 1995 Knowledge of genetic testing: eight true-false items were purposively designed for the study and assessed knowledge regarding the genetic testing process, and the benefits, risks, and limitations of genetic testing (Wakefield 2008)	1	1	1	1																									1
Wakefield 2008c	Evaluation	Randomised trial	Risk and decision aids	Patients (consumers) adults	Decisional conflict: The decisional conflict scale is a 16-item scale designed to measure the amount of uncertainty a person has regarding a course of action and the factors contributing to the uncertainty. It contains 5 subscales that measure the respondent’s 1) uncertainty, 2) feelings of being uninformed, 3) clarity of values, 4) sense of being unsupported in his or her decision making, and 5)…	1	1	1	1																									1
Wang 2004	Evaluation	Randomised trial	Risk and decision aids	Mixed	0	1	1	1		1																								1
Watson 2006	Evaluation	Randomised trial	Risk and decision aids	Patients (consumers) adults	Knowledge of prostate cancer, screening and treatments: instrument evaluating knowledge on the efficacy and accuracy of the PSA test, natural history of prostate cancer, the prostate biopsy, controversies and efficacy of treatments for prostate cancer using 12 items and true/ false/don’t know options. Instrument developed of for the study.	1	1	1	1																									1
Weymiller 2007	Evaluation	Randomised trial	Risk and decision aids	Patients (consumers) adults	Decisional conflict: The decisional conflict scale is a 16-item scale designed to measure the amount of uncertainty a person has regarding a course of action and the factors contributing to the uncertainty. It contains 5 subscales that measure the respondent’s 1) uncertainty, 2) feelings of being uninformed, 3) clarity of values, 4) sense of being unsupported in his or her decision making, and 5)…	1	1	1																										1
Whelan 2003	Evaluation	Randomised trial	Risk and decision aids	Patients (consumers) adults	Knowledge: 25 item questionnaire that covered various content regarding areas regarding lymph node breast cancer, e.g., the natural history of breast cancer, the risk of cancer recurrence and its meaning, what chemotherapy is and how it is given, and the benefits and risks associated with chemotherapy. Each item on the questionnaire consisted of a statement followed by a true/false/unsure respons…		1	1	1																									1
Whelan 2004	Evaluation	Randomised trial	Risk and decision aids	Patients (consumers) adults	Decisional conflict: Decisional conflict scale by O’Connor 1995 Knowledge was assessed using a 44- item questionnaire that covered various content areas including general information about breast cancer, details regarding mastectomy and BCT, and the associated adverse effects and benefits of the respective treatments. Thirty-six items consisted of a statement followed by a true, false, or unsure …		1	1	1																									1
Wise 2009	Evaluation	Randomised trial	Risk and decision aids	Patients (consumers) adults	0	1																												1
Wolf 1996	Evaluation	Randomised trial	Risk and decision aids	Patients (consumers) adults	0	1	1		1																									1
Wolf 2000	Evaluation	Randomised trial	Risk and decision aids	Patients (consumers) adults	0		1	1	1																									1
Woloshin 2007	Evaluation	Randomised trial	Risk and decision aids	Patients (consumers) adults	Numeracy: the 18-item data interpretation test (Schwartz 2005). It extends the original 3-item numerical measure (Schwartz 1997) to include a much broader set of skills beyond simple mathematical manipulation: such skills are the ability to compare risks, to put risk estimates into context, and to know what additional information is necessary to give meaning to a medical statistic. The data inter…							1																						1	1			1
Woloshin 2011	Evaluation	Randomised trial	Risk and decision aids	Patients (consumers) adults	Comprehension of data presented (benefits and harms): comprehension of data presented in the intervention, assessed with 18 questions; these were a mixture of true-or-false and fill-in the-blank questions. Some questions involved judging the direction of an effect (for example, true or false: “Paxcid and placebo work equally well at completely relieving heartburn”), and others involved quantifyin…			1																										1
Wong 2006	Evaluation	Randomised trial	Risk and decision aids	Patients (consumers) adults	0	1	1	1	1																									1
Wroe 2005	Evaluation	Randomised trial	Risk and decision aids	Patients (consumers) adults	Perceived risk and harmfulness of adverse effects: evaluated with three questions using likert scales. Not further described.	1	1	1	1																									1
Zikmund-Fisher 2008	Evaluation	Randomised trial	Risk and decision aids	Patients (consumers) adults	Risk perception: participants' perceptions of the risks of tamoxifen was evaluated using three questions: 1) “Taken all together, how worried would you be about getting any of theabove health conditions if you did take tamoxifen,” 2) “Taken all together, how common do you think the above health conditions are for women who take tamoxifen,” and 3) “If you were to choose to take tamoxifen, how like…		1	1																										1
Zimmermann 2000	Evaluation	Randomised trial	Risk and decision aids	Patients (consumers) adults	0	1	1		1																									1
Derry 1998	Evaluation	Controlled trial	Science education	Patients (consumers) children	Reasoning abilities was evaluated using two assessment tasks. Each of the two tasks consisted oi a three-page printed dialogue, followed by questions related to the dialogue. The dialogues were scenarios (adapted from a popular television program) in which various personalities argued in a coutt of law about a social issue. Both sides in the debate presented various forms of research evidence and…			1			1	1						1										1			1			1							1	1						1
Hendricks 2001	Evaluation	Randomised trial	Science education	Patients (consumers) children	Questionnaire, transfer tasks, and student interviews. The transfer tasks consisted of three scenarios based on the type of research studies that students are likely to encounter through the media. For each scenario, students were asked to answer objective questions that included (a) listing the cause-and-effect factors, (b) determining whether the cause factor was manipulated, (c) deciding wheth…			1			1										1	1																			1
Kaelin 2007	Evaluation	Controlled trial	Science education	Patients (consumers) children	Eleven questions to test students’ epidemiological reasoning ability. These items, developed by the investigators, have common sense aspects to them in order to give students a reasonable chance of answering them correctly without specific training in epidemiology.		1	1			1																														1
Korpan 1997	Evaluation	Cross-sectional	Science education	Patients (consumers) adults	Science literacy: students were asked to read four questions, each similar to the conclusion of a news brief. For example, the question corresponding to the Insecticide news brief was “How likely do you think it is that the use of a certain insecticide could be important for causing a decline in mating behaviour in robins?” They rated the plausibility of the conclusion embedded in the question on…		1	1
Leshowitz 1993	Evaluation	Controlled trial	Science education	Patients (consumers) children	Reasoning abilities was evaluated using an advertisement and a scientific study. Respondents were asked to prepare written responses about the advertisements and the study based on open ended questions. The responses were scored on a scale from 0 to 2 by judges.			1			1	1							1		1	1																			1	1							1
Aaronson 1996	Evaluation	Randomised trial	Understanding trials	Patients (consumers) adults	Interviews developed for the study, not further described		1	1	1												1	1												1
Abd-elsayed 2012	Evaluation	Randomised trial	Understanding trials	Patients (consumers) adults	Understanding of consent information: questionnaire including questions about perceived side-effects of intervention including 7 questions using likert scales and multiple-choice questions. Not further described, probably designed for the study	1		1													1	1												1
Angiolillo 2004	Evaluation	Controlled trial	Understanding trials	Patients (consumers) adults	Interviews developed for the study, not further described	1	1	1													1	1												1
Ballard 2004	Evaluation	Cross-sectional	Understanding trials	Patients (consumers) adults	Understanding of purpose of trial: questionnaire 20- open ended questionnaire tool, scored on a 5 point Likert Scale. Developed for study.			1													1	1												1
Ballard 2011	Evaluation	Randomised trial	Understanding trials	Patients (consumers) adults	Understanding of purpose of trial: questionnaire 20- open ended questionnaire tool, scored on a 5 point Likert Scale. Developed by authors in Ballard 2004.			1													1	1												1
Barnett 2005	Evaluation	Randomised trial	Understanding trials	Patients (consumers) children	Understanding and attitudes of trial: questionnaire developed for study consisting of 12 randomly ordered questions requiring a yes/no/don’t know response. These questions aimed to test children’s understanding of concepts considered essential for inclusion in adult information forms. Not further desribed.			1													1	1												1
Bergenmar 2008	Evaluation	Cross-sectional	Understanding trials	Patients (consumers) adults	The quality of informed consent questionnaire (QuiC): consisting of two parts- the first part measures basic knowledge of trials including 20 items with disagree or unsure response alternatives (however, objectively measured), the second part consist of 14 items measuring self- perceived understanding on likert scales (Joffe 2001)			1													1	1												1
Carpenter 2000	Evaluation	Controlled trial	Understanding trials	Patients (consumers) adults	Decisional capacity: MacCAT-CR (Appelbaum 1996) capacity assessment tool. Assesses decisional capacity using a structured format that checks for 4 items: understanding of relevant information, appreciation of the implications, reasoning with the information and evidencing a choice.			1													1	1												1
Chong 2009	Evaluation	Before-and- after	Understanding trials	Patients (consumers) adults	Understaning of trials: Questionnaire developed by the investigators assessing participants’ understanding of trial methodology including 7 close-ended questions and open- ended quetsions including randomisation, benefits and risks, blinidng and placebo.			1													1	1		1	1	1								1
Criscione 2003	Evaluation	Before-and- after	Understanding trials	Patients (consumers) adults	Understanding and attitudes towards trials: self-administered questionnaire – the CPQ. Based on an instrument used for the brief survey of the Subject Interview Study conducted by the Advisory Committee on Human Radiation Experiments (1996). Includes items items about the informed consent process, including voluntariness. Nine items offere possible reasons for entering the trial, and use a 5-poin…		1	1													1	1		1	1	1								1
Daugherty 1998	Evaluation	Controlled trial	Understanding trials	Patients (consumers) adults	Interview including 10 questions about their understanding of the informed consent information and attitudes towards being able to choose their own dose in the trial. Open ended questions, not further described.		1	1													1													1
Davis 1993	Evaluation	Cross-sectional	Understanding trials	Patients (consumers) adults	Perceived understanding of clinical trials: including 10 statements of clinical trials: not further described, probably used likert scales.	1	1	1							1						1	1												1											1
Davis 1999	Evaluation		Understanding trials	Patients (consumers) adults	Understanding and attitudes towards trials: A structured oral questionnaire was developed by the investigators. Contained 22 attitude and comprehension questions. Not further described.Reported as % correct.		1	1													1	1												1
Dresden 2001	Evaluation	Randomised trial	Understanding trials	Patients (consumers) adults	Understanding of consent information: evaluated using multiple-choice 12 questions scored as correct or incorrect + questions asking if they had read the information. Probably developed for the study.	1		1													1	1												1
Dunbar 1989	Evaluation	Cross-sectional	Understanding trials	Patients (consumers) adults	Knowledge: measured by two instruments: one for the patients including 14 item multiple choice items based on content of intervention scored as correct/ incorrect (2.1, 2.2, 5.1) and a 20 item questionnaire for family members to determine the level of understanding (2.1, 2.2, 5.1). Not further described. Instruments probably designed as part of the study.	1		1													1	1												1
Dunn 2001	Evaluation	Randomised trial	Understanding trials	Patients (consumers) adults	0			1																										1
Fisher 2012	Evaluation	Cross-sectional	Understanding trials	Patients (consumers) adults	Understanding of trials: the assessment of consent capacity- randomized controlled trials (ACC-RCT). A vignette is given to the participant with information about a hypothetical trial- they are subsequently asked if they would agree to participate and reasons for their decision. All questions scored on a scale of three from 0 – no credit to 3- full credit. Tool developed by authors, drawing on th…			1													1	1												1
Fleissig 2001b	Evaluation	Randomised trial	Understanding trials	Mixed	0	1	1	1	1	1											1	1												1
Fureman 1997	Evaluation	Randomised trial	Understanding trials	Patients (consumers) adults	Understaning of trials: questionnaire items were statements evaluated as agree/disagree by particpants, scored as correct or incorrect. Questionnaire probably developed for study. Not further described.	1	1	1												1	1	1												1
Gotay 2001	Evaluation	Cross-sectional	Understanding trials	Patients (consumers) adults	0		1	1													1	1												1
Hietanen 2000	Evaluation	Cross-sectional	Understanding trials	Patients (consumers) adults	Understanding of trials: measured as self-perceived understanding, using a likert scale and open ended questions. Questionnaire developed for study.		1	1													1	1												1
Jensen 1993	Evaluation	Cross-sectional	Understanding trials	Patients (consumers) adults	0	1	1	1													1	1												1
Joffe 2001b	Evaluation	Cross-sectional	Understanding trials	Mixed	Understanding and attitudes towatds trials: The Quality of Informed Consent (QuIC) includes 20 questions in part A and 14 questions in part B. Part A measure objective understanding and part B measure subjective understanding (Joffe 2001).		1	1													1	1												1
Kerr 2004	Evaluation	Randomised trial	Understanding trials	Patients (consumers) adults	Knowledge: Participants’ judgments of whether or not allocation methods were random in two hypothetical non trial scenarios, one medical and the other non-medical. Faced with five allocation methods, the respondents judged these as random or non-random. Method probably developed for this study.																1	1
Kerr 2004b	Evaluation	Controlled trial	Understanding trials	Patients (consumers) adults	0	1	1								1						1	1																							1
Kripalani 2008	Evaluation	Cross-sectional	Understanding trials	Patients (consumers) adults	Understanding of informed consent: teach back method of 8 concepts (including randomization and control groups). Method developed by authors.			1													1	1												1
Kruse 2000	Evaluation	Randomised trial	Understanding trials	Patients (consumers) adults	Understanding of trials: assessed by a 17-item multiple-choice questionnaire using multiple-choice format including aim, background, formalities, ethics, informed consent, randomization, placebo, and finance. Instrument developed for study.		1	1													1	1			1
Länsimies-Antikainen 2010	Evaluation	Cross-sectional	Understanding trials	Patients (consumers) adults	0	1	1	1													1	1												1
Leroy 2011	Evaluation	Other observational study	Understanding trials	Patients (consumers) adults	Understanding of trials: Undersanding RCTs Questionnaire (ICEC-R) consisting of ten positive statements dealing with four important issues on information usually disclosed to people during the informed consent process: relevant legislation, uncertainty regarding treatment outcomes, randomization and conditions of withdrawal of consent. Patients’ score of factual comprehension (or knowledge) is eq…			1													1	1												1
Manafa 2007	Evaluation	Cross-sectional	Understanding trials	Patients (consumers) adults	0		1	1
Mancini 2010	Evaluation	Cross-sectional	Understanding trials	Patients (consumers) adults	Understanding and use of trial results: Questionnaire about the participants’ expectations about the trial results, their preferences about the mode of disclosure, their declared uptake of the results and their understanding of the outcome of this trial, that is, the fact that Trastuzumab did not significantly decrease the risk of relapse 4 years after diagnosis in the FNCLCC-PACS04 trial.	1	1	1													1	1												1
Meneguin 2012	Evaluation	Cross-sectional	Understanding trials	Patients (consumers) adults	Knowledge and attitudes towards trials: Questionnaire with 29 questions, such as: including reason for taking part in the trial, if they read the consent form before signing it, and if they fully understood it including the concept of a control group (placebo). The response format for self-perceived understanding was: yes or no. Instrument developed for the study.		1	1													1	1												1
Misra 2008	Evaluation	Cross-sectional	Understanding trials	Patients (consumers) adults	Understanding research concepts: questionnaire asking about concepts such as randomization, risk assessment and voluntarism- assessed on likert scales.	1	1	1	1												1	1												1
Ndebele 2012	Evaluation	Randomised trial	Understanding trials	Patients (consumers) adults	Interviews using a pre-coded questionnaire was used: instrument not further described			1													1	1		1	1	1
Schachter 2011	Evaluation	Before-and- after	Understanding trials	Patients (consumers) adults	Measure of Understanding: The MUA examines understanding of ADHD, the benefits and risks of stimulant medication, as well as the alternative treatment of behavior therapy or counseling. The MUA has a combination of 8 structured open-ended interview (SI) questions and 42 multiple choice questions (MC). Three additional questions were excluded. The MUA was developed by the investigators for this st…	1		1	1																									1
Schaeffer 1996	Evaluation	Cross-sectional	Understanding trials	Patients (consumers) adults	Understanding of the study: including benefits and risks, procedures and voluntariness. Not further described.		1	1		1											1	1												1
Simes 1986	Evaluation	Randomised trial	Understanding trials	Patients (consumers) adults	Understanding of diagnosis, treatment plan and study design: questionnaire inlcuding the following topics (a) knowledge of diagnosis, treatment, and possible side effects; and (b) knowledge of research aspects of the trial in which the patient was being asked to participate. The information contained in the relevant consent form and given during the consent interview was used to judge the correct…	1	1	1	1												1	1												1
Socherman 2008	Evaluation	Cross-sectional	Understanding trials	Patients (consumers) adults	Understanding of research concepts: questionnaire including items on concepts such as randomization. Scored on a disagree-agree scale, reported as mean. Developed for the study.		1	1													1	1												1
Stiles 2001	Evaluation	Controlled trial	Understanding trials	Patients (consumers) adults	Understanding of consent procedure: recall and recognition of information based on multiple choice and open-ended questions. Both instruments evaluated the same 15 concepts (unclear which). Probably developed for study. Not further described.			1													1	1												1
Tindall 1994	Evaluation	Randomised trial	Understanding trials	Patients (consumers) adults	Understanding of trials: eight true/false questions about the trial- including benefits and harms of the treatment tested in the trial. Not further described.	1	1	1													1	1												1
van Stuijvenberg 1998	Evaluation	Cross-sectional	Understanding trials	Patients (consumers) adults	Understanding of research: A questionnaire was developed for the study consisting of structured and semistructured questions about satisfaction with information presented about the study, awareness of major study characteristics, reason for granting approval, consent procedure, the advantages and disadvantages of participation, and willingness to participate in future studies. Not further describ…	1	1	1													1	1												1
Weinfurt 2005	Evaluation	Cross-sectional	Understanding trials	Patients (consumers) adults	Expectations of therapy: respondents were asked to place a mark on horizontal bars ranging from 0% to 100% to describe the likelihood of health “benefit” (i.e., the probability that a treatment would “control your cancer”) and “harm” (i.e., the probability that a treatment would cause a “severe adverse reaction”) associated with both standard and experimental therapies. Not further described.	1	1	1													1	1												1
Weston 1997	Evaluation	Randomised trial	Understanding trials	Patients (consumers) adults	Knowledge of the trial: questionnaire including 11 questions. If participants scored 9 of these correctly, they were considered to have adequate knowledge. Not further described.	1	1	1	1												1	1												1
Wiley 1999	Evaluation	Other observational study	Understanding trials	Patients (consumers) adults	Knowledge about randomization: The clinical Investigation Randomization Scale- 32 items using 1-5 point Likert scale. The scale also includes a mix of fixed and open ended questions. Responses were dichotomized. Instrument developed for the study.	1	1	1													1	1												1
Wirshing 1999	Evaluation	Cross-sectional	Understanding trials	Patients (consumers) adults	Questionnaire assessing patients’understanding of the consent procedure: The informed consent survey, including 31 questions scored as correct or incorrect and 5 open ended questions evaluating attitudes towards the trial and participation.		1	1													1	1												1
Wragg 2000	Evaluation	Controlled trial	Understanding trials	Patients (consumers) adults	0																1			1	1									1
Yuval 2000	Evaluation	Cross-sectional	Understanding trials	Patients (consumers) adults	0	1	1	1													1	1												1
Adily 2004	Mapping	Cross-sectional		Health professionals	EBP competency scale: 21 items scored on likert scales from “not at all confident” to “very confident” (self- perceived) scored from 21 – 105. Evaluated self-assessed confidence in understanding: randomized trials, levels of evidence, systematic reviews and statistics. Not sure what conceptualization was used for confidence intervals and p-values. Instrument not further described.
Amin 2006	Mapping	Cross-sectional		Health professionals	Understanding of EBM: includes questions about randomised trials and systematic reviews. Self-reported understanding rated on a scale, nor further described. Knowledge of databases and search: instrument not further described Knowledge of the definition of EBM and attitudes: instrument not further described All questions adapted from three existing instruments by Khan 1999, McColl 1998 and Meserv…
Beasley 2002	Mapping	Cross-sectional		Health professionals	Attitude and knowledge of ebm measured by one instrument developed for the study rating of own perception and objective measurement of skills and attitudes of ebm measured using likert scales, multile choice questions and open-ended questions (graded based on criteria from The Users Guide)
Benotsch 2004	Mapping	Cross-sectional		Patients (consumers) adults	The Irrational Health Beliefs Scale (Christensen et al 1999)- including concepts 1.2, 1.4, 1.10, 5.1 Use and trust of health information: Participants responded to yes–no questions about (a) their use of the Internet to find health-related information, (b) whether they had talked to their physician about information found on the Internet, (c) whether they had purchased health-related materials or…																																					1		1
Caspi 2006	Mapping	Cross-sectional		Health professionals	Knowledge of EBM: ten questions focusing on common constructs in EBM that are directly related to the practice of medicine- statistical significance, number needed to treat, odds ratio, confidence intervals, sensitivity and specificity, randomization and placebo control, effect size, intention-to-treat analysis, diagnostics and graphical interpretation of correlations. Multiple-choice format. Sel…
Chan 2013	Mapping	Cross-sectional		Health professionals	Knowledge of EBM: 4 knowledge questions, instrument developed by an international expert. No more information provided.
Charnock 1999	Mapping	Cross-sectional		Patients (consumers) adults	Ability to appraise health information: judgment of trustworthiness of health information as compared with independent raters (using DISCERN) (including concept 5.1)
Dahm 2009	Mapping	Cross-sectional		Health professionals	Attitude and knowledge of EBM measured by one instrument using likert scales and multiple choice- includes both subjective and objective measurements (Sur 2006)
Doab 2009	Mapping	Cross-sectional		Patients (consumers) adults	Understanding of trials: interviewer reading up concepts, respondents indicated their understanding on a three point likert scale for each concept (not at all, a little, clearly) + one true-false statement per concept with correct responses scored as 1, incorrect as 0
Dobbins 2001	Mapping	Cross-sectional		Others- decision makers	Attitude and use of systematic reviews: The data were collected using four instruments, two of which were developed for this study: the Research Utilization Survey and the Organizational Demographics Survey. The two remaining instruments, Baseline Survey of Barriers to Using Research Evidence in Public Health Decision Making, and Follow-up Survey of Perceptions of the Usefulness of Systematic Rev…
Dobbins 2004	Mapping	Cross-sectional		Others- decision makers	Attitude and use of systematic reviews: questionnaire, not further escribed. Assessed general attitudes, use of SR’s and self-assessed ease of use, evaluated on likert scales. Probably same instrument as used in Dobbins 2001
Ellis 1999	Mapping	Cross-sectional		Patients (consumers) adults	The same questionnaire was used to evaluate all outcomes. Unclear how many of these were used to evaluate knowledge. Knowledge was scored as a number out of 7 representing the correct number of responses. Questionnaire developed for the study.
Emmerton 2010	Mapping	Cross-sectional		Patients (consumers) adults	Understanding of health information/ Health literacy: development of a new instrument including questions about medication use. The questions were administered as an interview and questions scored as yes/ no, open-ended and by observing the reaction time in responders feedback to questions. Includes questions about benefits and harms.
Godwin 2003	Mapping	Cross-sectional		Health professionals	Knowledge about EBM: questionnaire with six open ended questions about criteria for quality assessing RCT’s, SR’s and diagnostic tests. For each question the respondent would get 0 to 2 points, and six questions evaluating understanding of results scored as 0 or 1 point per question. Instrument probably designed as part of study.
Gormally 2012	Mapping	Cross-sectional		Patients (consumers) adults	Scientific literacy skills: instrument developed as part of study , the Test of Scientific Literacy Skills (TOSL), including questions about source for health information, research designs, statistics, and bias. Evaluating objective understanding using multiple choice (including concepts 3.1, 2.1, 2.2, 1.9, 5.3, 3.3, 5.1)																																												1
Hendricson 2011	Mapping	Cross-sectional		Health professionals	Understanding of EBM: multiple choice instrument, 10 items scored as 0-10 Accessing evidence: measured using a likert scale from never use to very frequent use, 9 items, scored as 9-45 Confidence in critical appraisal: measured using a scale: measured using a likert scale from not at all confident to very confident, 6 items, scored as 6-30 All measured with the the KACE instrument for dentistry d…
Hutchison 2007	Mapping	Other observational study		Mixed	Understanding of research: A 13 item four part questionnaire scored as correct/ incorrect. Developed as part of study. Multiple choice questions.																																								1
Ishiyama 2008	Mapping	Cross-sectional		Patients (consumers) adults	Knowledge and attitudes about genomic studies: including benefits and risks- questionnaire developed for the study. Subjective evaluation, on an agree-disagree scale.
Ivanitskaya 2006	Mapping	Cross-sectional		Patients (consumers) adults	Ability to find and assess health information: The research readiness self-assessment (RRSA) The RRSA contains the following items: (1) multiple choice or true/false questions that measure declarative knowledge; (2) interactive, problem-based exercises that measure procedural knowledge; (3) demographic questions; and (4) a question that asks for a self-report about the level of the respondent’s r…																																												1
Ivanitskaya 2010	Mapping	Cross-sectional		Patients (consumers) adults	Ability to find and assess health information: The research readiness self-assessment (RRSA) The RRSA contains the following items: (1) multiple choice or true/false questions that measure declarative knowledge; (2) interactive, problem-based exercises that measure procedural knowledge; (3) demographic questions; and (4) a question that asks for a self-report about the level of the respondent’s r…																																												1
Jenkinson 2005	Mapping	Cross-sectional		Patients (consumers) adults	Questionnaire evaluation Knowledge and beliefs about clinical trials (12 items), preferences and expectations ( 12 items), attitudes towards trials (11 items), all rated on a 5 point disagree- agree scale. Respondents asked to participate in a trial:% Respondents who had taken part in a trial: %Willingness to take part in a trial: %																																											1
Jette 2003	Mapping	Cross-sectional		Health professionals	Attitudes, behaviour and knowledge of EBP: evaluated using the same questionnaire developed for the study. Most questions address general attitudes and skills towards EBP, some questions are more specific and includes concepts about systematic reviews and relative risk (knowledge items). All items are subjective and scored on likert scales.
Joffe 2001	Mapping	Cross-sectional		Patients (consumers) adults	Attitudes and understanding of the consent process. The Quality of Informed Consent (QuIC), includes 20 questions in part A and 14 questions in part B. Part A measure objective understanding and part B measure subjective understanding. Instrument developed as part of study.
Kaphingst 2012	Mapping	Cross-sectional		Health professionals	Health literacy: development of the instrument the Health Literacy Index. The questionnaire includes 63 indicators organized into 10 criteria: plain language, clear purpose, supporting graphics, user involvement, skill-based learning, audience appropriateness, user instruction, development details, evaluation methods and strength of evidence (includes concept 2.1 and 2.2). Criteria in the Index a…
Kjærgaard 1998	Mapping	Cross-sectional		Patients (consumers) adults	Knowledge and attitude towards trials: 18 item multiple choice test evaluation about clinical trials and 32 item Likert format questionnaire. Knowledge questions were scored as correct/incorrect. Instrument developed for study.
Lewis 2011	Mapping	Cross-sectional		Health professionals	EBM knowledge/ skills: a new test the “K-REC instrument” covering the three first steps in EBP- problem formulation, literature search and critical appraisal. The instrument uses open, categorical and true/ false questions. Objectively measured.
McColl 1998	Mapping	Cross-sectional		Health professionals	Understanding of EBM terminology: questionnaire measuring self-reported ability to understand, includes concepts such as relative risk, absolute risk, systematic reviews, NNT. Not further described.
Miller 2010	Mapping	Cross-sectional		Patients (consumers) adults	Perception of risk of NSAIDS: measured using four questions about the risk associated with NSAIDS. Response categories were “Decrases risk”, “Increases risk”, or “do not affect risk”, “not sure”, “refused”. Probably developed for the study.
Mitsutake 2012	Mapping	Cross-sectional		Patients (consumers) adults	CRC knowledge test: multiple choice instrument measuring knowledge of benefits and risks of CRC screening. Scored as true/ false. Adapted from previous studies (Sessa 2008 and Green 2004).
Rader 2011	Mapping	Other observational study		Patients (consumers) adults	Self-perceived knowledge and skills: Effective consumer scale 17 (EC-17): The instrument consist of four domains relating to self-perceived patient involvement and decision making about health- including assessment of benefits and harms related to decision making about own disease (Kristjansson 2007)
Ramos 2003	Mapping	Cross-sectional		Health professionals	Competency in EBM: the Fresno tool developed as part of the study, using clinical scenarios and open-ended questions related to the five EBM steps. The Fresno test require the candidate to formulate a focused question, identify the most appropriate research design for answering the question, show knowledge of electronic database searching, identify issues important for determiningthe relevance an…
Riegelman 1983	Mapping	Cross-sectional		Health professionals	Self-assessed knowledge and attitudes towards research: questionnaire using a scale from 1 to 6, with 1 being very important and 6 not very important. Agreement with statements relating to 1) papers being published in respected journals even though their conclusions are not valid, and that reviewing original research instead of review articles is likely to add confusion rather than answering esse…
Ruzafa-Martinez 2013	Mapping	Cross-sectional		Health professionals	EBM understanding, skills and attitude: the Evidence-based practice questionnaire (EBP-COQ). Instrument developed as part of the study. Evaluates self-assesses understanding, confidence in skills and attitudes towards EBM.
Schapira 2012	Mapping	Cross-sectional		Patients (consumers) adults	The Numeracy Understanding in Medicine Instrument: Questionnaire developed as part of study, including 20-multiple choice questions scored as correct or incorrect. Medical Data Interpretation Test (Schwartz 2005)																																				1
Schwartz 2005	Mapping	Before-and- after		Patients (consumers) adults	Numeracy: The medical achievement test: The medical data interpretation test consists of 18 items that are based on 20 questions. Inlcuding understaning of probabilities, absolute and relative risk. Fifteen of the 18 items map directly on individual questions. Three of the items are inferred from responses to 2 questions Each. Multiple choice format, scored as correct/ incorrect. Developed by aut…
Scott 2000	Mapping	Cross-sectional		Health professionals	Critical appraisal: criteria used for assessing the evidence (subjective or objective criteria used, including study design)
Shuval 2010	Mapping	Cross-sectional		Health professionals	Total knowledge of EBM: questionnaire based on the concept of the Fresno test 11 mcq (with a total of 100 points) and two open ended questions (total of 21 points). Included questions based on scenarios for question formulation, Medline skills, interpretation of the results (CI and risk formats), interpretation of screening results (false/ positive negatives). The instrument was developed by Shuv…
Steckelberg 2007	Mapping	Cross-sectional		Patients (consumers) adults	Health literacy: Critical Health Competence Test (CHC Test) including a 72 items to measure critical health competences such. The instrument includes scenarios of treatment choices and four subareas of competence: A. Understanding medical concepts; B. Skills of searching literature; C. Basic statistics; and D. Design of experiments and sampling. Multiple choice items scored as correct/ incorrect.…
Stern 1995	Mapping	Cross-sectional		Health professionals	Citical appraisal (objective knowledge): questionnaire using structured questions based on a McMaster paper of quality criteria. The questionnaire used likert scales to assess knowledge of study designs, sources of bias, sample size, interpretation of results, generalizability, statistical methods and conclusions. The respondents’ judgment was compared with a panel of experts as a gold standard. …
Takahashi 2011	Mapping	Cross-sectional		Mixed	Knowledge and attitudes (ability to interpret medical information): the “Ability to interpret medical information (TAIMI)” includes 8 knowledge items multiple-choice- scored as correct/ incorrect and questions and 2 attitude items measured by multiple-choice and likert scales. Instrument developed as part of the study.																																					1		1			1	1
Tilson 2010	Mapping	Cross-sectional		Health professionals	A modified version of the Fresno test (Ramos 2003) to assess physical therapists' EBP knowledge and skills. Discipline-specific content of the original FT was modified and two questions were added to more comprehensively assess core EBP principles described in the 5-step model.																																											1
Von Wagner 2009	Mapping	Cross-sectional		Patients (consumers) adults	Knowledge of crc screening: 12 multiple-choice items scored as true/ false about crc screening, including questions about benefits and harms. Not further described.
Wilkinson 2012	Mapping	Cross-sectional		Health professionals	EBM knowledge, skills and attitude: The original 26-item EBP-self-efficacy scale based on the five steps of EBP was modified to include two additional items to ensure the fifth EBP step of evaluation was adequately assessed (Salbach 2007) Accordingly, for the 28-item version of EBP-self-efficacy, the number of items for each of the five steps were: (1) identifying the clinical problem (5 five ite…
Wilson 2003	Mapping	Cross-sectional		Patients (consumers) adults	Understanding of Warfarin therapy (including risks): The Knowledge Information profile (unpublished developed by one of the authors). The test includes 20 questions scored as correct or incorrect on the use of warfarin.
Woloshin 2000b	Mapping	Cross-sectional		Patients (consumers) adults	13-page survey including open-ended questions on the following topics: reaction to the debate on mammography screening and perceived reasons for discussion about mammography. Measured by open-ended question about reasons for the public debate. Women’s responses included uncertainty about the benefits and risks.
Young 2001	Mapping	Cross-sectional		Health professionals	Attitude, understanding and sources of use of EBM (such as SR’s). Scored on likert scales, questionnaire not further described. Adapted from instruments used by McColl 1998, and Young 1999)
Young 2002	Mapping	Cross-sectional		Health professionals	Understanding of specific EBM terms: self assessed on a likert scale including relative and absolute risk – concept 5.1. Instrument not further described.
[truncated: 21 more columns]
